# Supplementary material for: Review of Canadian species of the genera Gnathusa Fenyes, Mniusa Mulsant & Rey and Ocyusa Kraatz (Coleoptera, Staphylinidae, Aleocharinae)
Source: Zookeys. 2014 May 29;(412):9–40. doi: 10.3897/zookeys.412.7282 (PMC4042694; doi:10.3897/zookeys.412.7282)
Supplement: XML Treatment for Gnathusa [file zookeys.412.7282-treatment1.xml]

<!DOCTYPE tp:taxon-treatment
  PUBLIC "-//TaxonX//DTD Taxonomic Treatment Publishing DTD v0 20100105//EN" "tax-treatment-NSO.dtd">
<tp:taxon-treatment xmlns:tp="http://www.plazi.org/taxpub"><tp:treatment-meta><mixed-citation publication-type="journal"><person-group><name><surname>Klimaszewski</surname><given-names>Jan</given-names></name><name><surname>Webster</surname><given-names>Reginald P.</given-names></name><name><surname>Langor</surname><given-names>David W.</given-names></name><name><surname>Bourdon</surname><given-names>Caroline</given-names></name><name><surname>Hammond</surname><given-names>H.E. James</given-names></name><name><surname>Pohl</surname><given-names>Greg R.</given-names></name><name><surname>Godin</surname><given-names>Benoit</given-names></name></person-group><article-title>Review of Canadian species of the genera <italic>Gnathusa</italic> Fenyes, <italic>Mniusa</italic> Mulsant &amp; Rey and <italic>Ocyusa</italic> Kraatz (Coleoptera, Staphylinidae, Aleocharinae)</article-title><source>Zookeys</source><day>29</day><month>5</month><year>2014</year><volume>2014</volume><issue>412</issue><fpage>9</fpage><lpage>40</lpage><pub-id pub-id-type="doi">10.3897/zookeys.412.7282</pub-id></mixed-citation></tp:treatment-meta><tp:nomenclature><tp:taxon-name>
                        <tp:taxon-name-part taxon-name-part-type="genus">Gnathusa</tp:taxon-name-part>
                        <object-id xmlns:xlink="http://www.w3.org/1999/xlink" xlink:type="simple">http://species-id.net/wiki/Gnathusa</object-id>
                    </tp:taxon-name><tp:taxon-authority>Fenyes</tp:taxon-authority><tp:nomenclature-citation-list><tp:nomenclature-citation><tp:taxon-name>Gnathusa</tp:taxon-name><comment><xref ref-type="bibr" rid="B6">Fenyes 1909</xref>: 197. Type species: <italic><tp:taxon-name>Gnathusa eva</tp:taxon-name></italic> Fenyes.</comment></tp:nomenclature-citation></tp:nomenclature-citation-list></tp:nomenclature><tp:treatment-sec sec-type="Diagnosis"><title>Diagnosis.</title><p>Body dark brown to black, compact and robust, subparallel (<xref ref-type="fig" rid="F1">Figs 1a</xref>, <xref ref-type="fig" rid="F2">2a, b</xref>, <xref ref-type="fig" rid="F3">3a</xref>, <xref ref-type="fig" rid="F4">4a</xref>), length 3.5–4.3 mm; integument with distinct meshed microsculpture; head large with mandibles extremely long and sickle-shaped, apices very slender, each crossing the other in resting position, each mandible bearing long spine or tooth (<xref ref-type="fig" rid="F1">Figs 1h, i</xref>, <xref ref-type="fig" rid="F2">2i, j</xref>, <xref ref-type="fig" rid="F3">3h, i</xref>, <xref ref-type="fig" rid="F4">4h, i</xref>); infraorbital carina strong and complete; ligula more or less deeply bilobed (<xref ref-type="fig" rid="F1">Figs 1l</xref>, <xref ref-type="fig" rid="F2">2m</xref>, <xref ref-type="fig" rid="F3">3l</xref>, <xref ref-type="fig" rid="F4">4l</xref>); last article of maxillary palpus needle-shaped (<xref ref-type="fig" rid="F1">Figs 1k</xref>, <xref ref-type="fig" rid="F2">2l</xref>, <xref ref-type="fig" rid="F3">3k</xref>, <xref ref-type="fig" rid="F4">4k</xref>); frontal suture of head absent; anterior margin of mesosternum with short V-shaped basal carina, remaining mesosternum uncarinated; mesosternal process long, triangular basally and then narrowly produced and extending to about ¾ length of mesosternal cavities, metasternal process triangular in shape and short, isthmus short; median lobe of aedeagus with large crista apicalis, internal sac structures variable in shape (<xref ref-type="fig" rid="F1">Figs 1b</xref>, <xref ref-type="fig" rid="F2">2c</xref>, <xref ref-type="fig" rid="F3">3b</xref>, <xref ref-type="fig" rid="F4">4b</xref>), paramere with narrowly elongate apical lobe bearing four macrosetae; spermatheca pipe-shaped with spherical or tubular capsule and elongate narrow stem (<xref ref-type="fig" rid="F1">Figs 1e</xref>, <xref ref-type="fig" rid="F2">2d</xref>, <xref ref-type="fig" rid="F3">3e</xref>, <xref ref-type="fig" rid="F4">4e</xref>).</p><fig id="F1" position="float" orientation="portrait"><label>Figure 1.</label><caption><p><italic><tp:taxon-name>Gnathusa eva</tp:taxon-name></italic> Fenyes: <bold>1a</bold> habitus <bold>1b</bold> median lobe of aedeagus in lateral view <bold>1c</bold> male tergite VIII <bold>1d</bold> male sternite VIII <bold>1e</bold> spermatheca in lateral view <bold>1f</bold> female tergite VIII <bold>1g</bold> female sternite VIII <bold>1h</bold> left mandible <bold>1i</bold> right mandible <bold>1j</bold> labrum <bold>1k</bold> maxilla <bold>1l</bold> menthum, labial palpi and ligula. Habitus scale bar = 1.0 mm; other scale bars = 0.2 mm.</p></caption><graphic xmlns:xlink="http://www.w3.org/1999/xlink" xlink:href="zookeys-412-009-g001.jpg" position="float" orientation="portrait" xlink:type="simple"/></fig><fig id="F2" position="float" orientation="portrait"><label>Figure 2.</label><caption><p><italic><tp:taxon-name>Gnathusa tenuicornis</tp:taxon-name></italic> Fenyes: <bold>2a</bold> habitus, based on female from New Brunswick <bold>2b</bold> habitus based on male from Alberta <bold>2c</bold> median lobe of aedeagus in lateral view <bold>2d</bold> spermatheca in lateral view <bold>2e</bold> male tergite VIII <bold>2f</bold> male sternite VIII <bold>2g</bold> female tergite VIII <bold>2h</bold> female sternite VIII <bold>2i</bold> left mandible <bold>2j</bold> right mandible <bold>2k</bold> labrum <bold>2l</bold> maxilla <bold>2m</bold> menthum, labial palpi and ligula. Habitus scale bar = 1.0 mm; other scale bars = 0.2 mm.</p></caption><graphic xmlns:xlink="http://www.w3.org/1999/xlink" xlink:href="zookeys-412-009-g002.jpg" position="float" orientation="portrait" xlink:type="simple"/></fig><fig id="F3" position="float" orientation="portrait"><label>Figure 3.</label><caption><p><italic><tp:taxon-name>Gnathusa caribou</tp:taxon-name></italic> Lohse: <bold>3a</bold> habitus <bold>3b</bold> median lobe of aedeagus in lateral view <bold>3c</bold> male tergite VIII <bold>3d</bold> male sternite VIII <bold>3e</bold> spermatheca in lateral view <bold>3f</bold> female tergite VIII <bold>3g</bold> female sternite VIII <bold>3h</bold> left mandible <bold>3i</bold> right mandible <bold>3j</bold> labrum <bold>3k</bold> maxilla <bold>3l</bold> menthum, labial palpi and ligula. Habitus scale bar = 1.0 mm; other scale bars = 0.2 mm.</p></caption><graphic xmlns:xlink="http://www.w3.org/1999/xlink" xlink:href="zookeys-412-009-g003.jpg" position="float" orientation="portrait" xlink:type="simple"/></fig><fig id="F4" position="float" orientation="portrait"><label>Figure 4.</label><caption><p><italic><tp:taxon-name>Gnathusa alfacaribou</tp:taxon-name></italic> Klimaszewski and Langor: <bold>4a</bold> habitus <bold>4b</bold> median lobe of aedeagus in lateral view, partially reconstructed below broken line in Fig. <bold>4b</bold>, and above broken line in Fig. <bold>4c, 4d</bold>; based on the holotype <bold>4c</bold> male tergite VIII partially reconstructed above broken line, based on the holotype <bold>4d</bold> male sternite VIII partially reconstructed above broken line, based on the holotype <bold>4e</bold> spermatheca in lateral view <bold>4f</bold> female tergite VIII <bold>4g</bold> female sternite VIII <bold>4h</bold> left mandible <bold>4i</bold> right mandible <bold>4j</bold> labrum <bold>4k</bold> maxilla <bold>4l</bold> menthum, labial palpi and ligula. Habitus scale bar = 1.0 mm; other scale bars = 0.2 mm.</p></caption><graphic xmlns:xlink="http://www.w3.org/1999/xlink" xlink:href="zookeys-412-009-g004.jpg" position="float" orientation="portrait" xlink:type="simple"/></fig></tp:treatment-sec><tp:treatment-sec sec-type="Key to Canadian species of Gnathusa"><title>Key to Canadian species of <italic><tp:taxon-name>Gnathusa</tp:taxon-name></italic></title><p>New provincial and territorial records are indicated in boldface font.</p><table-wrap content-type="key" position="anchor" orientation="portrait"><table><tbody><tr><td rowspan="1" colspan="1">1</td><td rowspan="1" colspan="1">Labrum with coarse spines (<xref ref-type="fig" rid="F1">Fig. 1j</xref>); antennal articles 7–10 strongly transverse (<xref ref-type="fig" rid="F1">Fig. 1a</xref>); body length 3.5–4.0 mm; integument moderately glossy; genitalic structures as illustrated (<xref ref-type="fig" rid="F1">Fig. 1b, e</xref>)</td><td rowspan="1" colspan="1"><bold><italic><tp:taxon-name>Gnathusa eva</tp:taxon-name></italic> Fenyes</bold> [AB, BC, CA, YT]</td></tr><tr><td rowspan="1" colspan="1">–</td><td rowspan="1" colspan="1">Labrum with fine setae (<xref ref-type="fig" rid="F2">Figs 2k</xref>, <xref ref-type="fig" rid="F3">3j</xref>, <xref ref-type="fig" rid="F4">4j</xref>); antennal articles 7-10 subquadrate or slightly transverse (<xref ref-type="fig" rid="F2">Figs 2a, b</xref>, <xref ref-type="fig" rid="F3">3a</xref>, <xref ref-type="fig" rid="F4">4a</xref>); body length 2.5–3.7 mm; integument usually more glossy; genital structures differently shaped (<xref ref-type="fig" rid="F2">Figs 2c, d</xref>, <xref ref-type="fig" rid="F3">3b, e</xref>, <xref ref-type="fig" rid="F4">4b, e</xref>)</td><td rowspan="1" colspan="1"><bold>2</bold></td></tr><tr><td rowspan="1" colspan="1">2(1)</td><td rowspan="1" colspan="1">Antennal articles 5–10 subquadrate (<xref ref-type="fig" rid="F2">Fig. 2a, b</xref>); genitalia as illustrated (<xref ref-type="fig" rid="F2">Figs 2c, d</xref>); body length 2.5–3.7 mm</td><td rowspan="1" colspan="1"><bold><italic><tp:taxon-name>Gnathusa tenuicornis</tp:taxon-name></italic> Fenyes</bold> [<bold>AB</bold>, AK, BC, YT, <bold>OR</bold>, <bold>NB</bold>]</td></tr><tr><td rowspan="1" colspan="1">–</td><td rowspan="1" colspan="1">Antennal articles 5–10 slightly transverse (<xref ref-type="fig" rid="F3">Figs 3a</xref>, <xref ref-type="fig" rid="F4">4a</xref>); genitalia differently shaped (<xref ref-type="fig" rid="F3">Figs 3b, e</xref>, <xref ref-type="fig" rid="F4">4b, e</xref>); body length 2.8–3.6 mm</td><td rowspan="1" colspan="1"><bold>3</bold></td></tr><tr><td rowspan="1" colspan="1">3(2)</td><td rowspan="1" colspan="1">Head slightly narrower and smaller than pronotum in dorsal view (<xref ref-type="fig" rid="F4">Fig. 4a</xref>); antennae brown or yellowish-brown; basal part of abdominal tergite III deeply impressed and moderately coarsely-densely punctate; genitalia as illustrated (<xref ref-type="fig" rid="F4">Fig. 4b, e</xref>)</td><td rowspan="1" colspan="1"><bold><italic><tp:taxon-name>Gnathusa alfacaribou</tp:taxon-name></italic> Klimaszewski &amp; Langor</bold> [NF, LB]</td></tr><tr><td rowspan="1" colspan="1"><!--PageBreak-->–</td><td rowspan="1" colspan="1">Head about as wide and large as pronotum in dorsal view (<xref ref-type="fig" rid="F3">Fig. 3a</xref>); antennae light yellow; basal part of abdominal tergite III deeply impressed and coarsely-densely punctate; genitalia as illustrated (<xref ref-type="fig" rid="F3">Figs 3b, e</xref>; Figs 45–47, in <xref ref-type="bibr" rid="B14">Lohse et al. 1990</xref>)</td><td rowspan="1" colspan="1"><bold><italic><tp:taxon-name>Gnathusa caribou</tp:taxon-name></italic> Lohse</bold> [YT, NWT, AK]</td></tr></tbody></table></table-wrap></tp:treatment-sec><ref-list><ref id="B6"><mixed-citation xmlns:xlink="http://www.w3.org/1999/xlink" xlink:type="simple"><person-group><name name-style="western"><surname>Fenyes</surname><given-names>A</given-names></name></person-group> (<year>1909</year>) <article-title>Two new species of Aleocharinae from California.</article-title><source>Proceedings of the Entomological Society of Washington</source><volume>11</volume>: <fpage>197</fpage>–<lpage>199</lpage>.</mixed-citation></ref><ref id="B14"><mixed-citation xmlns:xlink="http://www.w3.org/1999/xlink" xlink:type="simple"><person-group><name name-style="western"><surname>Lohse</surname><given-names>GA</given-names></name><name name-style="western"><surname>Klimaszewski</surname><given-names>J</given-names></name><name name-style="western"><surname>Smetana</surname><given-names>A</given-names></name></person-group> (<year>1990</year>) <article-title>Revision of Arctic Aleocharinae of North America (Coleoptera: Staphylinidae).</article-title><source>The Coleopterists Bulletin</source><volume>44</volume>: <fpage>121</fpage>–<lpage>202</lpage>.</mixed-citation></ref></ref-list></tp:taxon-treatment>
