# Supplementary material for: Review of Canadian species of the genera Gnathusa Fenyes, Mniusa Mulsant & Rey and Ocyusa Kraatz (Coleoptera, Staphylinidae, Aleocharinae)
Source: Zookeys. 2014 May 29;(412):9–40. doi: 10.3897/zookeys.412.7282 (PMC4042694; doi:10.3897/zookeys.412.7282)
Supplement: XML Treatment for Gnathusa eva [file zookeys.412.7282-treatment2.xml]

<!DOCTYPE tp:taxon-treatment
  PUBLIC "-//TaxonX//DTD Taxonomic Treatment Publishing DTD v0 20100105//EN" "tax-treatment-NSO.dtd">
<tp:taxon-treatment xmlns:tp="http://www.plazi.org/taxpub"><tp:treatment-meta><mixed-citation publication-type="journal"><person-group><name><surname>Klimaszewski</surname><given-names>Jan</given-names></name><name><surname>Webster</surname><given-names>Reginald P.</given-names></name><name><surname>Langor</surname><given-names>David W.</given-names></name><name><surname>Bourdon</surname><given-names>Caroline</given-names></name><name><surname>Hammond</surname><given-names>H.E. James</given-names></name><name><surname>Pohl</surname><given-names>Greg R.</given-names></name><name><surname>Godin</surname><given-names>Benoit</given-names></name></person-group><article-title>Review of Canadian species of the genera <italic>Gnathusa</italic> Fenyes, <italic>Mniusa</italic> Mulsant &amp; Rey and <italic>Ocyusa</italic> Kraatz (Coleoptera, Staphylinidae, Aleocharinae)</article-title><source>Zookeys</source><day>29</day><month>5</month><year>2014</year><volume>2014</volume><issue>412</issue><fpage>9</fpage><lpage>40</lpage><pub-id pub-id-type="doi">10.3897/zookeys.412.7282</pub-id></mixed-citation></tp:treatment-meta><tp:nomenclature><label>1.</label><tp:taxon-name>
                        <tp:taxon-name-part taxon-name-part-type="genus">Gnathusa</tp:taxon-name-part>
                        <tp:taxon-name-part taxon-name-part-type="species">eva</tp:taxon-name-part>
                        <object-id xmlns:xlink="http://www.w3.org/1999/xlink" xlink:type="simple">http://species-id.net/wiki/Gnathusa_eva</object-id>
                    </tp:taxon-name><tp:taxon-authority>Fenyes</tp:taxon-authority><xref ref-type="fig" rid="F1">Figure 1a–l</xref><xref ref-type="fig" rid="F1m">, Map 1</xref><tp:nomenclature-citation-list><tp:nomenclature-citation><tp:taxon-name>Gnathusa eva</tp:taxon-name><comment><xref ref-type="bibr" rid="B6">Fenyes 1909</xref>: 198, <xref ref-type="bibr" rid="B7">1920</xref>: 352, <xref ref-type="bibr" rid="B16">Moore and Legner 1975</xref>: 458, <xref ref-type="bibr" rid="B15">Majka and Klimaszewski 2008</xref>: 88.</comment></tp:nomenclature-citation></tp:nomenclature-citation-list></tp:nomenclature><tp:treatment-sec sec-type="Diagnosis"><title>Diagnosis.</title><p>Body length 3.5–4.0 mm, sides subparallel; body colour light brown to dark brown, antennae and tarsi rust-brown, head and abdomen often dark brown; integumental microsculpture dense and surface moderately glossy; head round and almost as wide as pronotum with labrum bearing long spines; pronotum transverse, angular, wider than maximum width of elytra; elytra at suture subequal in length to pronotum; abdomen subparallel; antennal articles 6-10 moderately-to-strongly transverse, last article short and broadly oval (<xref ref-type="fig" rid="F1">Fig. 1a</xref>). MALE: tergite VIII widely truncate apically (<xref ref-type="fig" rid="F1">Fig. 1c</xref>); sternite VIII slightly pointed at apex (<xref ref-type="fig" rid="F1">Fig. 1d</xref>); median lobe of aedeagus with tubus arcuate and apex pointed and produced ventrally in lateral view (<xref ref-type="fig" rid="F1">Fig. 1b</xref>). FEMALE: tergite VIII truncate apically (<xref ref-type="fig" rid="F1">Fig. 1f</xref>); sternite VIII rounded apically (<xref ref-type="fig" rid="F1">Fig. 1g</xref>); spermatheca pipe-shaped, with short sac-shaped capsule and long, thin and sinuate stem, spermathecal neck weakly sclerotized and neck to capsule angle variable (<xref ref-type="fig" rid="F1">Fig. 1e</xref>).</p></tp:treatment-sec><tp:treatment-sec sec-type="Distribution"><title>Distribution.</title><p>The Canadian distribution of this native Nearctic species includes Alberta [new provincial record], British Columbia (<xref ref-type="bibr" rid="B15">Majka and Klimaszewski 2008</xref>), and Yukon Territory (<xref ref-type="fig" rid="F1m">Map 1</xref>). It is also known from California (<xref ref-type="bibr" rid="B6">Fenyes 1909</xref>).</p><fig id="F1m" position="float" orientation="portrait"><label>Maps 1–2.</label><graphic xmlns:xlink="http://www.w3.org/1999/xlink" xlink:href="zookeys-412-009-g010.jpg" position="float" orientation="portrait" xlink:type="simple"/></fig></tp:treatment-sec><tp:treatment-sec sec-type="Bionomics"><title>Bionomics.</title><p>Adults were captured in clear-cut Sitka spruce forest on Vancouver Island and in moss and gravel at the edge of small pools at other localities in the interior of British Columbia (<xref ref-type="bibr" rid="B9">Klimaszewski and Winchester 2002</xref>). Additional specimens were found in British Columbia in a 1-year-old harvested Douglas-fir stand. In west-central Alberta, adults were collected in pitfall traps deployed in Upper Cordilleran coniferous forests, including subxeric lodgepole pine forests, mesic white spruce and lodgepole pine stands and spruce-dominated subhygric and hygric forests, but not in deciduous-dominated forest or in grassy or shrubby meadows. In Alberta, adults also emerged from lodgepole pine trees infested by bark beetles. In the Yukon Territory, adults were found in a squirrel midden in spring, probably overwintering, and in a coniferous woodchip pile.</p></tp:treatment-sec><tp:treatment-sec sec-type="Locality data"><title>Locality data.</title><p>CANADA: <bold>Alberta:</bold> Lusk Creek, Kananaskis F.E.S., 14.VII.1971, J.M. &amp; B.A. Campbell (CNC) 1 male, 4 females; vicinity of Swan Hills, <named-content xmlns:xlink="http://www.w3.org/1999/xlink" content-type="dwc:verbatimCoordinates" xlink:type="simple">54°42'N, 115°23'W</named-content>, <!--PageBreak--><!--PageBreak--><!--PageBreak--><!--PageBreak--><italic><tp:taxon-name>Picea</tp:taxon-name></italic>/<italic><tp:taxon-name>Pinus</tp:taxon-name></italic> forest, 15.VI.1990, D.W. Langor (NoFC) 2 males; Grande Prairie, 64 km S, <named-content xmlns:xlink="http://www.w3.org/1999/xlink" content-type="dwc:verbatimCoordinates" xlink:type="simple">54.5597°N, 118.6633°W</named-content>, emergence trap on MPB infested lodgepole pine, 14 July 2011, col. Bleiker (NoFC) 1 female; same data except 15 July 2011, 1 female, 1 sex undetermined; Grande Prairie, 75 km S, <named-content xmlns:xlink="http://www.w3.org/1999/xlink" content-type="dwc:verbatimCoordinates" xlink:type="simple">54.4706°N, 118.6560°W</named-content>, 13 Aug. 2011, emergence trap on MPB infested lodgepole pine, col. Bleiker (NoFC) 1 sex undetermined; Fox Creek, 24 km E, <named-content xmlns:xlink="http://www.w3.org/1999/xlink" content-type="dwc:verbatimCoordinates" xlink:type="simple">54.4575°N, 116.4377°N</named-content>, emergence trap on MPB infested lodgepole pine, 9 Aug. 2011, col. Bleiker (NoFC) 1 female; Fox Creek, 7 km SW, <named-content xmlns:xlink="http://www.w3.org/1999/xlink" content-type="dwc:verbatimCoordinates" xlink:type="simple">54.3241°N, 116.8335°W</named-content>, emergence trap on MPB infested lodgepole pine, 18 July 2011, col. Bleiker (NoFC) 1 sex undetermined; 20 km NW Hinton, 4 km NW of Jarvis Lake, <named-content xmlns:xlink="http://www.w3.org/1999/xlink" content-type="dwc:verbatimCoordinates" xlink:type="simple">53.484°N, 117.854°W</named-content>, Ecosite Surrogacy Study, Ecoregion: UF, Ecosite I1, Stand I103, pitfall trap # 4, 19.VI–3.VII.2004, J. Hammond et al. coll. (NoFC) 1 sex undetermined; 20 km S Hinton, 31.V.1990, pitfall trap, D. Langor (NoFC) 1 sex undetermined; 21.3 km NW Hinton, W.A. Switzer Prov. Pk., <named-content xmlns:xlink="http://www.w3.org/1999/xlink" content-type="dwc:verbatimCoordinates" xlink:type="simple">53.529°N, 117.824°W</named-content>, Ecosite Surrogacy Study, Ecoregion: UF, Ecosite E1, Stand E129, pitfall trap # 5, 3–17.VII.2004, J. Hammond et al. coll. (NoFC) 1 female; 23 km NW Hinton, 1.7 km W of Gregg Lake, <named-content xmlns:xlink="http://www.w3.org/1999/xlink" content-type="dwc:verbatimCoordinates" xlink:type="simple">53.545°N, 117.821°W</named-content>, Ecosite Surrogacy Study, Ecoregion: UF, Ecosite H1, Stand H101, pitfall trap # 1, 2–16.VII.2004, J. Hammond et al. coll. (NoFC) 1 female; 25 km NW Hinton, west side Hay River Rd., <named-content xmlns:xlink="http://www.w3.org/1999/xlink" content-type="dwc:verbatimCoordinates" xlink:type="simple">53.502°N, 117.909°W</named-content>, Ecosite Surrogacy Study, Ecoregion: UF, Ecosite C1, Stand C101, pitfall trap # 4, 2–17.VII.2004, J. Hammond et al. coll. (NoFC) 1 male; same data except: pitfall trap # 6, 17–31.VII.2004, J. Hammond et al. coll. (NoFC) 1 sex undetermined; 26 km SE Hinton, 7 km S of Gregg River Rd., <named-content xmlns:xlink="http://www.w3.org/1999/xlink" content-type="dwc:verbatimCoordinates" xlink:type="simple">53.220°N, 117.343°W</named-content>, Ecosite Surrogacy Study, Ecoregion: UF, Ecosite H1, Stand H104, pitfall trap # 1, 16.V–1.VI.2004, J. Hammond et al. coll. (NoFC) 2 sex undetermined; 32 km NW Hinton, 1 km W of Rock Lake Rd., <named-content xmlns:xlink="http://www.w3.org/1999/xlink" content-type="dwc:verbatimCoordinates" xlink:type="simple">53.561°N, 117.998°W</named-content>, Ecosite Surrogacy Study, Ecoregion: UF, Ecosite F1, Stand F104, pitfall trap # 1, 2–16.VI.2004, J. Hammond et al. coll. (NoFC) 1 male, 5 sex undetermined; 33 km NW Hinton, 3.75 km N of Highway 40, <named-content xmlns:xlink="http://www.w3.org/1999/xlink" content-type="dwc:verbatimCoordinates" xlink:type="simple">53.594°N, 117.964°W</named-content>, Ecosite Surrogacy Study, Ecoregion: UF, Ecosite E1, Stand E108, pitfall trap # 4, 4–18.VI.2004, J. Hammond et al. coll. (NoFC) 1 female, 1 sex undetermined; 34 km NW Hinton, 0.5 km W of Highway 40, Ecosite Surrogacy Study, Ecoregion: UF, Ecosite F1, Stand F102, pitfall trap # 4, 4–18.VI.2004, J. Hammond et al. coll. (NoFC) 3 sex undetermined; 35 km NW Hinton, 3.75 km N of Highway 40, <named-content xmlns:xlink="http://www.w3.org/1999/xlink" content-type="dwc:verbatimCoordinates" xlink:type="simple">53.596°N, 118.002°W</named-content>, Ecoregion: UF, Ecosite D1, Stand D109, pitfall trap # 4, 2–16.VII.2004, J. Hammond et al. coll. (NoFC) 1 female; 36 km NW Hinton, 3.75 W of Rock Lake Rd., <named-content xmlns:xlink="http://www.w3.org/1999/xlink" content-type="dwc:verbatimCoordinates" xlink:type="simple">53.564°N, 118.046°W</named-content>, Ecosite Surrogacy Study, Ecoregion: UF, Ecosite I1, Stand I107, pitfall trap # 4, 14.V–4.VI.2004, J. Hammond et al. coll. (NoFC) 1 female; 59 km NW Hinton, 3.5 km N of Polecat Rd., <named-content xmlns:xlink="http://www.w3.org/1999/xlink" content-type="dwc:verbatimCoordinates" xlink:type="simple">53.902°N, 117.911°W</named-content>, Ecosite Surrogacy Study, Ecoregion: UF, Ecosite H1, Stand H105, pitfall trap # 2, 3–17.VI.2004, J. Hammond et al. coll. (NoFC) 1 sex undetermined; 62 km N Hinton, 5 km W of J. Wright Rd., <named-content xmlns:xlink="http://www.w3.org/1999/xlink" content-type="dwc:verbatimCoordinates" xlink:type="simple">53.969°N, 117.668°W</named-content>, Ecosite Surrogacy Study, Ecoregion: UF, Ecosite F1, Stand F105, pitfall trap # 2, 12.V–2.VI.2004, J. Hammond et al. coll. (NoFC) 1 female, 1 sex undetermined; 63 km N Hinton, 3.75 km S of J. Wright Rd., <named-content xmlns:xlink="http://www.w3.org/1999/xlink" content-type="dwc:verbatimCoordinates" xlink:type="simple">53.974°N, 117.449°W</named-content>, Ecosite Surrogacy Study, Ecoregion: UF, Ecosite D1, Stand D102, pitfall trap # 2, 30.VI–14.VII.2004, J. Hammond et al. coll. (NoFC) 1 male, 1 female; 65 km N Hinton, 5 km W of J. Wright Rd., <named-content xmlns:xlink="http://www.w3.org/1999/xlink" content-type="dwc:verbatimCoordinates" xlink:type="simple">53.995°N, 117.656°W</named-content>, Ecosite Surrogacy Study, Ecoregion: UF, Ecosite E1, Stand E118, pitfall trap # 5, 30.VI–14.VII.2004, J. Hammond et al. coll. (NoFC) 1 sex undetermined; 67 km N Hinton, north side of J. Wright Rd., <named-content xmlns:xlink="http://www.w3.org/1999/xlink" content-type="dwc:verbatimCoordinates" xlink:type="simple">53.998°N, 117.435°W</named-content>, Ecosite Surrogacy Study, Ecoregion: UF, Ecosite D1, Stand D104, pitfall trap # 2, 2–16.VI.2004, J. Hammond et al. coll. (NoFC) 1 sex undetermined. <bold>British Columbia:</bold> Fort St. James, PG13B-trap 4, 10.V. 1995 (CNC) 1 female; same data except: GP 11 km-2, 1 year post harvest (CNC) 1 male; GP 115, 30.V.1996, 1 year post harvest, R. Felix (CNC) 1 male; 20.VI.1920, GP 11 km, 2 years post harvest, D. Rodriguez (CNC) 1 female; 4.VIII.1996, Tachie-Pinchi, M. Cloet, trap 5 (CNC) 1 female; GP 11 km-2, 10.V.1995, 1 year post harvest (CNC) 3 females; 21 km SW Campbell River, <named-content xmlns:xlink="http://www.w3.org/1999/xlink" content-type="dwc:verbatimCoordinates" xlink:type="simple">49°51'55"N, 125°27'51"W</named-content>, 22.V-6.VI.1996, Balsam Cr., LT 1-T, 1-E (LFC) 2 males; Monashee Mountain near Cherryville, 12.VIII.1982, R. Baranowski (LFC, MZLU) 1 female, 1 sex undetermined [published record <xref ref-type="bibr" rid="B15">Majka and Klimaszewski 2008</xref>]. <bold>Yukon Territory:</bold> Whitehorse, Paddy’s Pond, 15.V.2010, <named-content xmlns:xlink="http://www.w3.org/1999/xlink" content-type="dwc:verbatimCoordinates" xlink:type="simple">60.7067°N, 135.0917°W</named-content>, 649 m, soil sifting, squirrel midden, B. Godin (ECW) 2 males, 3 females; Whitehorse, Granger subdivision, coniferous woodchip pile, 2.IX.2007, <named-content xmlns:xlink="http://www.w3.org/1999/xlink" content-type="dwc:verbatimCoordinates" xlink:type="simple">60.7097°N, 135.0996°W</named-content>, 661 m, pitfall trap, B. Godin (ECW) 1 male; same data as before except: 3.V.2008 (ECW) 2 males.</p><p>UNITED STATES OF AMERICA: <bold>California:</bold> Mono Co., 6 mi SW Toms Place, 9000’, 8.VIII.1969, A. Smetana (CNC) 3 males, 1 female [not shown in <xref ref-type="fig" rid="F1m">Map 1</xref>].</p></tp:treatment-sec><tp:treatment-sec><!--Section generated to contain objects referenced in tp:taxon-treatment.--><fig id="F1" position="float" orientation="portrait"><label>Figure 1.</label><caption><p><italic><tp:taxon-name>Gnathusa eva</tp:taxon-name></italic> Fenyes: <bold>1a</bold> habitus <bold>1b</bold> median lobe of aedeagus in lateral view <bold>1c</bold> male tergite VIII <bold>1d</bold> male sternite VIII <bold>1e</bold> spermatheca in lateral view <bold>1f</bold> female tergite VIII <bold>1g</bold> female sternite VIII <bold>1h</bold> left mandible <bold>1i</bold> right mandible <bold>1j</bold> labrum <bold>1k</bold> maxilla <bold>1l</bold> menthum, labial palpi and ligula. Habitus scale bar = 1.0 mm; other scale bars = 0.2 mm.</p></caption><graphic xmlns:xlink="http://www.w3.org/1999/xlink" xlink:href="zookeys-412-009-g001.jpg" position="float" orientation="portrait" xlink:type="simple"/></fig></tp:treatment-sec><ref-list><ref id="B6"><mixed-citation xmlns:xlink="http://www.w3.org/1999/xlink" xlink:type="simple"><person-group><name name-style="western"><surname>Fenyes</surname><given-names>A</given-names></name></person-group> (<year>1909</year>) <article-title>Two new species of Aleocharinae from California.</article-title><source>Proceedings of the Entomological Society of Washington</source><volume>11</volume>: <fpage>197</fpage>–<lpage>199</lpage>.</mixed-citation></ref><ref id="B7"><mixed-citation xmlns:xlink="http://www.w3.org/1999/xlink" xlink:type="simple"><person-group><name name-style="western"><surname>Fenyes</surname><given-names>A</given-names></name></person-group> (<year>1920</year>) <source>Genera Insectorum, Coleoptera, fam. Staphylinidae, subfam. Aleocharinae</source>. <volume>173 B</volume>: <page-range>111–414</page-range>. <publisher-name>Louis Desmet-Vertneuil</publisher-name>, <publisher-loc>Brussels</publisher-loc>.</mixed-citation></ref><ref id="B16"><mixed-citation xmlns:xlink="http://www.w3.org/1999/xlink" xlink:type="simple"><person-group><name name-style="western"><surname>Moore</surname><given-names>I</given-names></name><name name-style="western"><surname>Legner</surname><given-names>EF</given-names></name></person-group> (<year>1975</year>) <article-title>A catalogue of the Staphylinidae of America north of Mexico (Coleoptera).</article-title><source>University of California, Division of Agricultural Science</source>, <issue>Special Publication No.  3015</issue>: <fpage>1</fpage>–<lpage>514</lpage>.</mixed-citation></ref><ref id="B15"><mixed-citation xmlns:xlink="http://www.w3.org/1999/xlink" xlink:type="simple"><person-group><name name-style="western"><surname>Majka</surname><given-names>CG</given-names></name><name name-style="western"><surname>Klimaszewski</surname><given-names>J</given-names></name></person-group> (<year>2008</year>) <article-title>New records of Canadian Aleocharinae (Coleoptera: Staphylinidae).</article-title> In: <person-group><name name-style="western"><surname>Majka</surname><given-names>CG</given-names></name><name name-style="western"><surname>Klimaszewski</surname><given-names>J</given-names></name></person-group> (<role>Eds</role>) <issue-title>Biodiversity, Biosystematics, and Ecology of Canadian Coleoptera</issue-title>. <source>ZooKeys</source><volume>2</volume>: <fpage>85</fpage>–<lpage>114</lpage>.</mixed-citation></ref><ref id="B9"><mixed-citation xmlns:xlink="http://www.w3.org/1999/xlink" xlink:type="simple"><person-group><name name-style="western"><surname>Klimaszewski</surname><given-names>J</given-names></name><name name-style="western"><surname>Winchester</surname><given-names>NN</given-names></name></person-group> (<year>2002</year>) <article-title>Aleocharine rove beetles (Coleoptera Staphylinidae) of the ancient Sitka spruce forest on Vancouver Island, British Columbia, Canada.</article-title><source>Mémoires de la Société Royale Belge d’Entomologie</source><volume>40</volume>: <fpage>3</fpage>–<lpage>126</lpage>.</mixed-citation></ref></ref-list></tp:taxon-treatment>
