# Supplementary material for: Review of Canadian species of the genera Gnathusa Fenyes, Mniusa Mulsant & Rey and Ocyusa Kraatz (Coleoptera, Staphylinidae, Aleocharinae)
Source: Zookeys. 2014 May 29;(412):9–40. doi: 10.3897/zookeys.412.7282 (PMC4042694; doi:10.3897/zookeys.412.7282)
Supplement: XML Treatment for Gnathusa tenuicornis [file zookeys.412.7282-treatment3.xml]

<!DOCTYPE tp:taxon-treatment
  PUBLIC "-//TaxonX//DTD Taxonomic Treatment Publishing DTD v0 20100105//EN" "tax-treatment-NSO.dtd">
<tp:taxon-treatment xmlns:tp="http://www.plazi.org/taxpub"><tp:treatment-meta><mixed-citation publication-type="journal"><person-group><name><surname>Klimaszewski</surname><given-names>Jan</given-names></name><name><surname>Webster</surname><given-names>Reginald P.</given-names></name><name><surname>Langor</surname><given-names>David W.</given-names></name><name><surname>Bourdon</surname><given-names>Caroline</given-names></name><name><surname>Hammond</surname><given-names>H.E. James</given-names></name><name><surname>Pohl</surname><given-names>Greg R.</given-names></name><name><surname>Godin</surname><given-names>Benoit</given-names></name></person-group><article-title>Review of Canadian species of the genera <italic>Gnathusa</italic> Fenyes, <italic>Mniusa</italic> Mulsant &amp; Rey and <italic>Ocyusa</italic> Kraatz (Coleoptera, Staphylinidae, Aleocharinae)</article-title><source>Zookeys</source><day>29</day><month>5</month><year>2014</year><volume>2014</volume><issue>412</issue><fpage>9</fpage><lpage>40</lpage><pub-id pub-id-type="doi">10.3897/zookeys.412.7282</pub-id></mixed-citation></tp:treatment-meta><tp:nomenclature><label>2.</label><tp:taxon-name>
                        <tp:taxon-name-part taxon-name-part-type="genus">Gnathusa</tp:taxon-name-part>
                        <tp:taxon-name-part taxon-name-part-type="species">tenuicornis</tp:taxon-name-part>
                        <object-id xmlns:xlink="http://www.w3.org/1999/xlink" xlink:type="simple">http://species-id.net/wiki/Gnathusa_tenuicornis</object-id>
                    </tp:taxon-name><tp:taxon-authority>Fenyes</tp:taxon-authority><xref ref-type="fig" rid="F2">Figure 2a–m</xref><xref ref-type="fig" rid="F1m">, Map 2</xref><tp:nomenclature-citation-list><tp:nomenclature-citation><tp:taxon-name>Gnathusa tenuicornis</tp:taxon-name><comment><xref ref-type="bibr" rid="B8">Fenyes 1921</xref>: 26, <xref ref-type="bibr" rid="B16">Moore and Legner 1975</xref>: 458, <xref ref-type="bibr" rid="B9">Klimaszewski and Winchester 2002</xref>: 58.</comment></tp:nomenclature-citation></tp:nomenclature-citation-list></tp:nomenclature><tp:treatment-sec sec-type="Diagnosis"><title>Diagnosis.</title><p>Body length 2.5–3.7 mm, sides subparallel; body colour light brown to almost black, with antennae, tarsi and often elytra and apical part of abdomen rust-brown; integumental microsculpture dense and surface strongly glossy; head round (<xref ref-type="fig" rid="F2">Fig. 2a</xref>) to somewhat quadrate (<xref ref-type="fig" rid="F2">Fig. 2b</xref>) and almost as wide as pronotum, labrum with short fine setae but lacking coarse spines; pronotum transverse, subequal to slightly narrower than maximum width of elytra, corners somewhat angular; elytra at suture subequal in length to pronotum; abdomen subparallel; antennal articles 6–10 subquadrate, last article short and broadly oval (<xref ref-type="fig" rid="F2">Fig. 2a, b</xref>). MALE: tergite VIII widely truncate apically (<xref ref-type="fig" rid="F2">Fig. 2e</xref>); sternite VIII slightly pointed at apex (<xref ref-type="fig" rid="F2">Fig. 2f</xref>); median lobe of aedeagus with tubus almost straight and apex pointed ventrally in lateral view (<xref ref-type="fig" rid="F2">Fig. 2c</xref>). FEMALE: tergite VIII truncate apically (<xref ref-type="fig" rid="F2">Fig. 2g</xref>); sternite VIII rounded apically (<xref ref-type="fig" rid="F2">Fig. 2h</xref>); spermatheca pipe-shaped, with spherical capsule and long, thin, and slightly sinuate stem, neck weakly sclerotized, and neck to capsule angle variable (<xref ref-type="fig" rid="F2">Fig. 2d</xref>).</p></tp:treatment-sec><tp:treatment-sec sec-type="Distribution"><title>Distribution.</title><p>This native Nearctic species was described from specimens captured in Glacier, British Columbia, later recorder from Yokon, and is herein recorded for the first time from Alberta and New Brunswick (four female specimens tentatively identified as this species) (<xref ref-type="fig" rid="F1m">Map 2</xref>). In the United States, this species was previously known from California (<xref ref-type="bibr" rid="B8">Fenyes 1921</xref>, <xref ref-type="bibr" rid="B16">Moore and Legner 1975</xref>, <xref ref-type="bibr" rid="B9">Klimaszewski and Winchester 2002</xref>), and is herein recorded for the first time from Oregon.</p><!--PageBreak--></tp:treatment-sec><tp:treatment-sec sec-type="Bionomics"><title>Bionomics.</title><p>Adults were captured in a clear-cut Sitka spruce forest on Vancouver Island and in moss and gravel at the edge of small pools in British Columbia (<xref ref-type="bibr" rid="B9">Klimaszewski and Winchester 2002</xref>). Other adults were found in a subalpine meadow at <!--PageBreak-->3000 feet, in cold moss and gravel along the edges of streams. The Yukon specimens were taken from mixed aspen and spruce forest by sifting litter. In west-central Alberta, adults were collected in pitfall traps deployed in Upper Cordilleran coniferous forests, including subxeric lodgepole pine forests, mesic white spruce and lodgepole pine stands and and spruce-dominated subhygric and hygric forests, but not in deciduous-dominated forest or in grassy or shrubby meadows. The New Brunswick specimens were taken from moss and leaves under alders near a brook in an eastern white-cedar swamp and from under cobblestones and gravel in sand on a partially shaded cobblestone bar near the outflow of a brook into a river. Adults were captured from May through August.</p></tp:treatment-sec><tp:treatment-sec sec-type="Locality data"><title>Locality data.</title><p>CANADA: <bold>Alberta:</bold> Waterton Lakes National Park, Cameron Lake, 5450’, 4.VIII.1976, J.M. Campbell (CNC) 1 male; 20 km S Hinton, 20.VII.1989, pitfall trap, D. Langor coll., site C, trap 6, conifer study (NoFC) 1 male; 20 km S Hinton, 26.VI.1989, D. Langor coll., site C, trap 6, conifer study (NoFC) 1 male; 26 km SE Hinton, 7 km S of Gregg River Rd., <named-content xmlns:xlink="http://www.w3.org/1999/xlink" content-type="dwc:verbatimCoordinates" xlink:type="simple">53.220°N, 117.343°W</named-content>, Ecosite Surrogacy Study, Ecoregion: UF, Ecosite H1, Stand H104, pitfall trap # 4, 15–29.VI. J. Hammond et al. (NoFC) 2 males, 1 female; 31 km SE Hinton, 3 km of Highway 40, <named-content xmlns:xlink="http://www.w3.org/1999/xlink" content-type="dwc:verbatimCoordinates" xlink:type="simple">53.593°N, 117.925°W</named-content>, Ecosite Surrogacy Study, Ecoregion: UF, Ecosite D1, Stand D108, pitfall trap # 6, 11.V-3.VI. J. Hammond et al. (NoFC) 1 male; 32 km NW Hinton, 3 km W of Highway 40, <named-content xmlns:xlink="http://www.w3.org/1999/xlink" content-type="dwc:verbatimCoordinates" xlink:type="simple">53.586°N, 117.954°W</named-content>, Ecosite Surrogacy Study, Ecoregion: UF, Ecosite E1, Stand E103, pitfall trap # 5, 11.V-4.VI. J. Hammond et al. (NoFC) 1 male; 32 km NW Hinton, 1 km W of Hay River Rd., <named-content xmlns:xlink="http://www.w3.org/1999/xlink" content-type="dwc:verbatimCoordinates" xlink:type="simple">53.760°N, 117.652°W</named-content>, Ecosite Surrogacy Study, Ecoregion: UF, Ecosite I102, Stand I102, pitfall trap # 2, 13.V–3.VI. 2004, J. Hammond et al. (NoFC) 1 male, 1 female; 43 km SE Hinton, 1.5 km N Coalspur, <named-content xmlns:xlink="http://www.w3.org/1999/xlink" content-type="dwc:verbatimCoordinates" xlink:type="simple">53.194°N, 117.046°W</named-content>, Ecosite Surrogacy Study, Ecoregion: UF, Ecosite B1, Stand B103, pitfall trap # 6, 1–15.VI.2004, J. Hammond et al. (NoFC) 1 male; 55 km N Hinton, north side of Polecat Rd., <named-content xmlns:xlink="http://www.w3.org/1999/xlink" content-type="dwc:verbatimCoordinates" xlink:type="simple">53.855°N, 117.926°W</named-content>, Ecosite Surrogacy Study, Ecoregion: UF, Ecosite H1, Stand H103, pitfall trap # 3, 3–17.VI.2004, J. Hammond et al. (NoFC) 1 male, 1 female; 65 km N Hinton, 5 km W of Wright Rd., <named-content xmlns:xlink="http://www.w3.org/1999/xlink" content-type="dwc:verbatimCoordinates" xlink:type="simple">53.995°N, 117.656°W</named-content>, Ecosite Surrogacy Study, Ecoregion: UF, Ecosite E1, Stand E118, pitfall trap # 5, 2–16.VI.2004, J. Hammond et al. (NoFC) 2 females; 69.5 km N Hinton, 0.7 km NW of JV Haul Rd., <named-content xmlns:xlink="http://www.w3.org/1999/xlink" content-type="dwc:verbatimCoordinates" xlink:type="simple">54.017°N, 117.618°W</named-content>, Ecosite Surrogacy Study, Ecoregion: UF, Ecosite D1, Stand D103, pitfall trap # 5, 1–16.VI.2004, J. Hammond et al. (NoFC) 1 female. <bold>British Columbia:</bold> Glacier, Fenyes collection (CAS) 1 female [holotype]; Nitinat, Heather Mtn., subalpine meadow at 3000’, 14.VII.1979, I.M. Smith, moss on seepage slope (CNC) 1 female; Forbidden Plateau, Murray Meadows, 3400’, 21.VII.1975, J.M. and B.A. Campbell (CNC) 1 female; Queen Charlotte Islands, 10.5 km NW Rennell, Sound Rd., Ghost Main Rd., 900’, J.M. Campbell, cold moss along stream (CNC) 1 male; Queen Charlotte Islands, Moresby Is., Mt. Moresby, 25.VII.1983, 2100’, J.M. Campbell, ex gravel at edge of stream (CNC) 1 male; 20 mi E Hope, Manning Pk., 21.VI.1968, Campbell and Smetana (CNC) 1 female; Copper River Valley, A37574/P4–1-1, 6.VI–5.VII.1996, pitfall trap, J. Lemieux (LFC) 1 female; same data except: 5.VII–12.VIII.1996, (LFC) 1 male; Upper Carmanah Valley, UTM: 10U CK 803005, 16.VII-30.VII.1991, CC MT3, N. Winchester (LFC) 2 females [additional records from the same locality <xref ref-type="bibr" rid="B9">Klimaszewski and Winchester 2002</xref>]. <bold>Yukon Territory:</bold> Whitehorse, Paddy’s <!--PageBreak-->Pond, 6.V.2007, <named-content xmlns:xlink="http://www.w3.org/1999/xlink" content-type="dwc:verbatimCoordinates" xlink:type="simple">60.7067°N, 135.0917°W</named-content>, 649 m, litter sifting, mixed aspen and spruce forest, B. Godin (ECW) 1 male [record from <xref ref-type="bibr" rid="B11">Klimaszewski et al. 2012</xref>]. <bold>New Brunswick:</bold> Restigouche Co., MacFarlane Brook Protected (Natural) Area, <named-content xmlns:xlink="http://www.w3.org/1999/xlink" content-type="dwc:verbatimCoordinates" xlink:type="simple">47.6018°N, 67.6263°W</named-content>, 25.V.2007, R.P. Webster // old growth eastern white cedar swamp, in moss &amp; leaves under alders near stream (RWC) 2 females; Jacquet River Gorge PNA, <named-content xmlns:xlink="http://www.w3.org/1999/xlink" content-type="dwc:verbatimCoordinates" xlink:type="simple">47.8257°N, 66.0779°W</named-content>, 24.V.2010, R.P. Webster // partially shaded cobblestone bar near outflow of brook at Jacquet River, under cobblestones &amp; gravel on sand (RWC) 1 female; Mount Atkinson, 441 m elev., <named-content xmlns:xlink="http://www.w3.org/1999/xlink" content-type="dwc:verbatimCoordinates" xlink:type="simple">41.8192°N, 68.2618°W</named-content>, 7.VII.2011, R.P. Webster // Boreal forest, small shaded spring-fed brook with mossy margin, sifting moss (LFC) 1 female.</p><p>UNITED STATES OF AMERICA: <bold>Alaska:</bold> Kenai Peninsula, 2 mi NE Soldotna, 10.VI.1978, Smetana and Becker (CNC) 1 female. <bold>Oregon:</bold> Mt. Hood, Timberline Lodge Road, 4500–5000’, 28.VI.1974, A. and D. Smetana (CNC) 1 male.</p></tp:treatment-sec><tp:treatment-sec sec-type="Comments"><title>Comments.</title><p>We have tentatively included the females from New Brunswick as belonging to this species. The difference in body colour, the slightly different shape of pronotum and the temples of the head in the New Brunswick and western specimens we attribute to infraspecific variations because the shape of spermatheca and the tergites and sternite VIII are similar in females of both populations. The study of males from New Brunswick is critical to confirm our identification. The specimens from the north usually are darker than the specimens from more southern localities in many species of aleocharines.</p></tp:treatment-sec><tp:treatment-sec><!--Section generated to contain objects referenced in tp:taxon-treatment.--><fig id="F2" position="float" orientation="portrait"><label>Figure 2.</label><caption><p><italic><tp:taxon-name>Gnathusa tenuicornis</tp:taxon-name></italic> Fenyes: <bold>2a</bold> habitus, based on female from New Brunswick <bold>2b</bold> habitus based on male from Alberta <bold>2c</bold> median lobe of aedeagus in lateral view <bold>2d</bold> spermatheca in lateral view <bold>2e</bold> male tergite VIII <bold>2f</bold> male sternite VIII <bold>2g</bold> female tergite VIII <bold>2h</bold> female sternite VIII <bold>2i</bold> left mandible <bold>2j</bold> right mandible <bold>2k</bold> labrum <bold>2l</bold> maxilla <bold>2m</bold> menthum, labial palpi and ligula. Habitus scale bar = 1.0 mm; other scale bars = 0.2 mm.</p></caption><graphic xmlns:xlink="http://www.w3.org/1999/xlink" xlink:href="zookeys-412-009-g002.jpg" position="float" orientation="portrait" xlink:type="simple"/></fig><fig id="F1m" position="float" orientation="portrait"><label>Maps 1–2.</label><graphic xmlns:xlink="http://www.w3.org/1999/xlink" xlink:href="zookeys-412-009-g010.jpg" position="float" orientation="portrait" xlink:type="simple"/></fig></tp:treatment-sec><ref-list><ref id="B8"><mixed-citation xmlns:xlink="http://www.w3.org/1999/xlink" xlink:type="simple"><person-group><name name-style="western"><surname>Fenyes</surname><given-names>A</given-names></name></person-group> (<year>1921</year>) <article-title>New genera and species of Aleocharinae with a polytomic synopsis of the tribes.</article-title><source>Bulletin of the Museum of Comparative Zoology</source><volume>65</volume>: <fpage>17</fpage>–<lpage>36</lpage>.</mixed-citation></ref><ref id="B16"><mixed-citation xmlns:xlink="http://www.w3.org/1999/xlink" xlink:type="simple"><person-group><name name-style="western"><surname>Moore</surname><given-names>I</given-names></name><name name-style="western"><surname>Legner</surname><given-names>EF</given-names></name></person-group> (<year>1975</year>) <article-title>A catalogue of the Staphylinidae of America north of Mexico (Coleoptera).</article-title><source>University of California, Division of Agricultural Science</source>, <issue>Special Publication No.  3015</issue>: <fpage>1</fpage>–<lpage>514</lpage>.</mixed-citation></ref><ref id="B9"><mixed-citation xmlns:xlink="http://www.w3.org/1999/xlink" xlink:type="simple"><person-group><name name-style="western"><surname>Klimaszewski</surname><given-names>J</given-names></name><name name-style="western"><surname>Winchester</surname><given-names>NN</given-names></name></person-group> (<year>2002</year>) <article-title>Aleocharine rove beetles (Coleoptera Staphylinidae) of the ancient Sitka spruce forest on Vancouver Island, British Columbia, Canada.</article-title><source>Mémoires de la Société Royale Belge d’Entomologie</source><volume>40</volume>: <fpage>3</fpage>–<lpage>126</lpage>.</mixed-citation></ref><ref id="B11"><mixed-citation xmlns:xlink="http://www.w3.org/1999/xlink" xlink:type="simple"><person-group><name name-style="western"><surname>Klimaszewski</surname><given-names>J</given-names></name><name name-style="western"><surname>Godin</surname><given-names>B</given-names></name><name name-style="western"><surname>Bourdon</surname><given-names>C</given-names></name></person-group> (<year>2012</year>) <article-title>Further contributions to the aleocharine fauna of Yukon Territory, Canada (Coleoptera, Staphylinidae).</article-title><source>ZooKeys</source><volume>186</volume>: <fpage>207</fpage>–<lpage>237</lpage>. doi: <ext-link ext-link-type="doi" xlink:href="10.3897/zookeys.186.2674" xlink:type="simple">10.3897/zookeys.186.2674</ext-link></mixed-citation></ref></ref-list></tp:taxon-treatment>
