# Supplementary material for: Review of Canadian species of the genera Gnathusa Fenyes, Mniusa Mulsant & Rey and Ocyusa Kraatz (Coleoptera, Staphylinidae, Aleocharinae)
Source: Zookeys. 2014 May 29;(412):9–40. doi: 10.3897/zookeys.412.7282 (PMC4042694; doi:10.3897/zookeys.412.7282)
Supplement: XML Treatment for Gnathusa caribou [file zookeys.412.7282-treatment4.xml]

<!DOCTYPE tp:taxon-treatment
  PUBLIC "-//TaxonX//DTD Taxonomic Treatment Publishing DTD v0 20100105//EN" "tax-treatment-NSO.dtd">
<tp:taxon-treatment xmlns:tp="http://www.plazi.org/taxpub"><tp:treatment-meta><mixed-citation publication-type="journal"><person-group><name><surname>Klimaszewski</surname><given-names>Jan</given-names></name><name><surname>Webster</surname><given-names>Reginald P.</given-names></name><name><surname>Langor</surname><given-names>David W.</given-names></name><name><surname>Bourdon</surname><given-names>Caroline</given-names></name><name><surname>Hammond</surname><given-names>H.E. James</given-names></name><name><surname>Pohl</surname><given-names>Greg R.</given-names></name><name><surname>Godin</surname><given-names>Benoit</given-names></name></person-group><article-title>Review of Canadian species of the genera <italic>Gnathusa</italic> Fenyes, <italic>Mniusa</italic> Mulsant &amp; Rey and <italic>Ocyusa</italic> Kraatz (Coleoptera, Staphylinidae, Aleocharinae)</article-title><source>Zookeys</source><day>29</day><month>5</month><year>2014</year><volume>2014</volume><issue>412</issue><fpage>9</fpage><lpage>40</lpage><pub-id pub-id-type="doi">10.3897/zookeys.412.7282</pub-id></mixed-citation></tp:treatment-meta><tp:nomenclature><label>3.</label><tp:taxon-name>
                        <tp:taxon-name-part taxon-name-part-type="genus">Gnathusa</tp:taxon-name-part>
                        <tp:taxon-name-part taxon-name-part-type="species">caribou</tp:taxon-name-part>
                        <object-id xmlns:xlink="http://www.w3.org/1999/xlink" xlink:type="simple">http://species-id.net/wiki/Gnathusa_caribou</object-id>
                    </tp:taxon-name><tp:taxon-authority>Lohse</tp:taxon-authority><xref ref-type="fig" rid="F3">Figure 3a–l</xref><xref ref-type="fig" rid="F1m">, Map 2</xref><tp:nomenclature-citation-list><tp:nomenclature-citation><tp:taxon-name>Gnathusa caribou</tp:taxon-name><comment> Lohse, in <xref ref-type="bibr" rid="B14">Lohse et al. 1990</xref>: 146; <xref ref-type="bibr" rid="B10">Klimaszewski et al. 2011</xref>: 55.</comment></tp:nomenclature-citation></tp:nomenclature-citation-list></tp:nomenclature><tp:treatment-sec sec-type="Diagnosis"><title>Diagnosis.</title><p>Body length 2.8–3.6 mm, sides narrowly subparallel; body colour dark brown to almost black, with antennae bright yellow and tarsi rust-brown to yellowish; integumental microsculpture dense and surface strongly glossy; head round, about the same size as the pronotum, labrum lacking stout spines but with fine setae of unequal length; pronotum small, transverse, angular, slightly narrower than elytra; elytra at suture subequal in length to pronotum; abdomen subparallel; antennal articles 6–10 subquadrate to slightly transverse, last article short and broadly oval (<xref ref-type="fig" rid="F3">Fig. 3a</xref>). MALE: tergite VIII widely truncate apically (<xref ref-type="fig" rid="F3">Fig. 3c</xref>); sternite VIII slightly pointed at apex (<xref ref-type="fig" rid="F3">Fig. 3d</xref>); median lobe of aedeagus with tubus almost straight and apex pointed ventrally in lateral view (<xref ref-type="fig" rid="F3">Fig. 3b</xref>). FEMALE: tergite VIII truncate apically (<xref ref-type="fig" rid="F1">Fig. 1f</xref>); sternite VIII rounded apically (<xref ref-type="fig" rid="F3">Fig. 3g</xref>); spermatheca pipe-shaped, with spherical capsule and long and straight stem, neck well sclerotized (<xref ref-type="fig" rid="F3">Fig. 3e</xref>).</p></tp:treatment-sec><tp:treatment-sec sec-type="Distribution"><title>Distribution.</title><p>This native Nearctic species is known in Canada from the Northwest Territories and Yukon Territory (<xref ref-type="fig" rid="F1m">Map 2</xref>), and from Alaska (<xref ref-type="bibr" rid="B14">Lohse et al. 1990</xref>).</p></tp:treatment-sec><tp:treatment-sec sec-type="Bionomics"><title>Bionomics.</title><p>Adults were captured from June to July in tundra by sifting organic litter under <italic><tp:taxon-name>Salix</tp:taxon-name></italic>, moss, and a pile of leaves stored by a rodent.</p><!--PageBreak--></tp:treatment-sec><tp:treatment-sec sec-type="Locality data"><title>Locality data.</title><p>CANADA: <bold>Northwest Territories:</bold> Lac Maunoir, North shore, 19–27.VII.1969, G.E. Shewell (CNC) 1 male; Reindeer Sta., Caribou Hills, 2.VII.1972, A. Smetana (CNC) 1 male, 2 females, 1 sex undetermined [paratypes]; <!--PageBreak-->same label data except: 30.VI.1972 (CNC) 1 female [paratype]. <bold>Yukon Territory:</bold> British Mts., Firth River, 250 m, <named-content xmlns:xlink="http://www.w3.org/1999/xlink" content-type="dwc:verbatimCoordinates" xlink:type="simple">69°13'N, 140°04'W</named-content>, 25.VI.1984, 84–31, tundra, sifting litter under <italic><tp:taxon-name>Salix</tp:taxon-name></italic> (CNC) 1 male [holotype]; same label data (CNC) 1 female, 3 sex undetermined [paratypes]; British Mts., Windy Ridge, 550 m, <named-content xmlns:xlink="http://www.w3.org/1999/xlink" content-type="dwc:verbatimCoordinates" xlink:type="simple">69°27'N, 140°25'W</named-content>, 2.VII.191984, 84–46, sifting moss, J.M. Campbell (CNC) 4 sex undetermined [paratypes]; British Mts., Fish Creek, 200 m, <named-content xmlns:xlink="http://www.w3.org/1999/xlink" content-type="dwc:verbatimCoordinates" xlink:type="simple">69°27'N, 140°23'W</named-content>, 5.VII.1984, 84–58, sifting moss and arctic willow on tundra, J.M. Campbell (CNC) 1 female, 4 sex undetermined [paratypes]; British Mts., Sunday Mts., 680 m, <named-content xmlns:xlink="http://www.w3.org/1999/xlink" content-type="dwc:verbatimCoordinates" xlink:type="simple">69°14'N, 140°05'W</named-content>, 24.VI.1984, sifting pile of leaves stored by rodent, J.M. Campbell (CNC) 1 male, 2 females, 4 sex undetermined [paratypes]; Dawson City, 11.VII.1968, Campbell and Smetana (CNC) 1 male, 1 female; Dempster Hwy., mi 53, North Fork Pass, 24.VII.1978, 4200’, A. Smetana and J.M. Campbell (CNC) 1 female, 1 sex undetermined [paratypes].</p><p>UNITED STATES OF AMERICA: <bold>Alaska:</bold> Prudhoe Bay Rd., 9 mi N Atigun Pass, <named-content xmlns:xlink="http://www.w3.org/1999/xlink" content-type="dwc:verbatimCoordinates" xlink:type="simple">68°14'N, 149°25'W</named-content>, 6.VII.1978, 3100’, J.M. Campbell and A. Smetana (CNC) 1 female, 3 sex undetermined [paratypes]; mi 104.5 Denali Hwy., Brushkana Cr., 15.VII.1978, A. Smetana and J.M. Campbell (CNC) 1 sex undetermined [paratype]; mi 110 Denali Hwy., Seattle Cr., 15.VII.1978, J.M. Campbell and A. Smetana (CNC) 1 male [paratype]; mi 24, Wales Hwy., Hess Cr., 600’, <named-content xmlns:xlink="http://www.w3.org/1999/xlink" content-type="dwc:verbatimCoordinates" xlink:type="simple">65°40'N, 149°10'W</named-content>, 10.VII.1978, J.M. Campbell and A. Smetana (CNC) 1 male [non-paratype].</p></tp:treatment-sec><tp:treatment-sec><!--Section generated to contain objects referenced in tp:taxon-treatment.--><fig id="F3" position="float" orientation="portrait"><label>Figure 3.</label><caption><p><italic><tp:taxon-name>Gnathusa caribou</tp:taxon-name></italic> Lohse: <bold>3a</bold> habitus <bold>3b</bold> median lobe of aedeagus in lateral view <bold>3c</bold> male tergite VIII <bold>3d</bold> male sternite VIII <bold>3e</bold> spermatheca in lateral view <bold>3f</bold> female tergite VIII <bold>3g</bold> female sternite VIII <bold>3h</bold> left mandible <bold>3i</bold> right mandible <bold>3j</bold> labrum <bold>3k</bold> maxilla <bold>3l</bold> menthum, labial palpi and ligula. Habitus scale bar = 1.0 mm; other scale bars = 0.2 mm.</p></caption><graphic xmlns:xlink="http://www.w3.org/1999/xlink" xlink:href="zookeys-412-009-g003.jpg" position="float" orientation="portrait" xlink:type="simple"/></fig><fig id="F1m" position="float" orientation="portrait"><label>Maps 1–2.</label><graphic xmlns:xlink="http://www.w3.org/1999/xlink" xlink:href="zookeys-412-009-g010.jpg" position="float" orientation="portrait" xlink:type="simple"/></fig><fig id="F1" position="float" orientation="portrait"><label>Figure 1.</label><caption><p><italic><tp:taxon-name>Gnathusa eva</tp:taxon-name></italic> Fenyes: <bold>1a</bold> habitus <bold>1b</bold> median lobe of aedeagus in lateral view <bold>1c</bold> male tergite VIII <bold>1d</bold> male sternite VIII <bold>1e</bold> spermatheca in lateral view <bold>1f</bold> female tergite VIII <bold>1g</bold> female sternite VIII <bold>1h</bold> left mandible <bold>1i</bold> right mandible <bold>1j</bold> labrum <bold>1k</bold> maxilla <bold>1l</bold> menthum, labial palpi and ligula. Habitus scale bar = 1.0 mm; other scale bars = 0.2 mm.</p></caption><graphic xmlns:xlink="http://www.w3.org/1999/xlink" xlink:href="zookeys-412-009-g001.jpg" position="float" orientation="portrait" xlink:type="simple"/></fig></tp:treatment-sec><ref-list><ref id="B14"><mixed-citation xmlns:xlink="http://www.w3.org/1999/xlink" xlink:type="simple"><person-group><name name-style="western"><surname>Lohse</surname><given-names>GA</given-names></name><name name-style="western"><surname>Klimaszewski</surname><given-names>J</given-names></name><name name-style="western"><surname>Smetana</surname><given-names>A</given-names></name></person-group> (<year>1990</year>) <article-title>Revision of Arctic Aleocharinae of North America (Coleoptera: Staphylinidae).</article-title><source>The Coleopterists Bulletin</source><volume>44</volume>: <fpage>121</fpage>–<lpage>202</lpage>.</mixed-citation></ref><ref id="B10"><mixed-citation xmlns:xlink="http://www.w3.org/1999/xlink" xlink:type="simple"><person-group><name name-style="western"><surname>Klimaszewski</surname><given-names>J</given-names></name><name name-style="western"><surname>Langor</surname><given-names>D</given-names></name><name name-style="western"><surname>Pelletier</surname><given-names>G</given-names></name><name name-style="western"><surname>Bourdon</surname><given-names>C</given-names></name><name name-style="western"><surname>Perdereau</surname><given-names>L</given-names></name></person-group> (<year>2011</year>) <source>Aleocharine beetles (Coleoptera, Staphylinidae) of the province of Newfoundland and Labrador, Canada.</source><publisher-name>Pensoft Publishers</publisher-name>, <publisher-loc>Sofia and Moscow</publisher-loc>, <lpage>314</lpage> pp.</mixed-citation></ref></ref-list></tp:taxon-treatment>
