# Supplementary material for: Review of Canadian species of the genera Gnathusa Fenyes, Mniusa Mulsant & Rey and Ocyusa Kraatz (Coleoptera, Staphylinidae, Aleocharinae)
Source: Zookeys. 2014 May 29;(412):9–40. doi: 10.3897/zookeys.412.7282 (PMC4042694; doi:10.3897/zookeys.412.7282)
Supplement: XML Treatment for Gnathusa alfacaribou [file zookeys.412.7282-treatment5.xml]

<!DOCTYPE tp:taxon-treatment
  PUBLIC "-//TaxonX//DTD Taxonomic Treatment Publishing DTD v0 20100105//EN" "tax-treatment-NSO.dtd">
<tp:taxon-treatment xmlns:tp="http://www.plazi.org/taxpub"><tp:treatment-meta><mixed-citation publication-type="journal"><person-group><name><surname>Klimaszewski</surname><given-names>Jan</given-names></name><name><surname>Webster</surname><given-names>Reginald P.</given-names></name><name><surname>Langor</surname><given-names>David W.</given-names></name><name><surname>Bourdon</surname><given-names>Caroline</given-names></name><name><surname>Hammond</surname><given-names>H.E. James</given-names></name><name><surname>Pohl</surname><given-names>Greg R.</given-names></name><name><surname>Godin</surname><given-names>Benoit</given-names></name></person-group><article-title>Review of Canadian species of the genera <italic>Gnathusa</italic> Fenyes, <italic>Mniusa</italic> Mulsant &amp; Rey and <italic>Ocyusa</italic> Kraatz (Coleoptera, Staphylinidae, Aleocharinae)</article-title><source>Zookeys</source><day>29</day><month>5</month><year>2014</year><volume>2014</volume><issue>412</issue><fpage>9</fpage><lpage>40</lpage><pub-id pub-id-type="doi">10.3897/zookeys.412.7282</pub-id></mixed-citation></tp:treatment-meta><tp:nomenclature><label>4.</label><tp:taxon-name>
                        <tp:taxon-name-part taxon-name-part-type="genus">Gnathusa</tp:taxon-name-part>
                        <tp:taxon-name-part taxon-name-part-type="species">alfacaribou</tp:taxon-name-part>
                        <object-id xmlns:xlink="http://www.w3.org/1999/xlink" xlink:type="simple">http://species-id.net/wiki/Gnathusa_alfacaribou</object-id>
                    </tp:taxon-name><tp:taxon-authority>Klimaszewski &amp; Langor</tp:taxon-authority><xref ref-type="fig" rid="F4">Figure 4a–l</xref><xref ref-type="fig" rid="F2m">, Map 3</xref><tp:nomenclature-citation-list><tp:nomenclature-citation><tp:taxon-name>Gnathusa alfacaribou</tp:taxon-name><comment><xref ref-type="bibr" rid="B10">Klimaszewski et al. 2011</xref>: 55–56.</comment></tp:nomenclature-citation></tp:nomenclature-citation-list></tp:nomenclature><tp:treatment-sec sec-type="Diagnosis"><title>Diagnosis.</title><p>Body length 3.0–3.4 mm, sides subparallel; body colour dark brown, with tarsi lighter and antennae brown and often with reddish tinge; head round and almost as wide as pronotum or at most as wide as pronotum, equal in size to pronotum; pronotum transverse, angular, about as wide as maximum width of elytra; abdomen subparallel, at base as wide as elytra, widest in apical half; antennal articles 5–10 quadrate to slightly transverse (<xref ref-type="fig" rid="F4">Fig. 4a</xref>). MALE: tergite VIII pointed apically (<xref ref-type="fig" rid="F4">Fig. 4c</xref>); sternite VIII slightly pointed at apex (<xref ref-type="fig" rid="F4">Fig. 4d</xref>); median lobe of aedeagus with tubus strongly produced ventrally in lateral view, apex pointed (<xref ref-type="fig" rid="F4">Fig. 4b</xref>). FEMALE: tergite VIII truncate apically (<xref ref-type="fig" rid="F4">Fig. 4f</xref>); sternite VIII rounded apically (<xref ref-type="fig" rid="F4">Fig. 4g</xref>); spermatheca pipe-shaped, with small spherical capsule and long, thin and almost straight stem (<xref ref-type="fig" rid="F4">Fig. 4e</xref>).</p></tp:treatment-sec><tp:treatment-sec sec-type="Distribution"><title>Distribution.</title><p>This native Nearctic species is known only from Labrador (<xref ref-type="fig" rid="F2m">Map 3</xref>).</p><fig id="F2m" position="float" orientation="portrait"><label>Maps 3–4.</label><graphic xmlns:xlink="http://www.w3.org/1999/xlink" xlink:href="zookeys-412-009-g011.jpg" position="float" orientation="portrait" xlink:type="simple"/></fig></tp:treatment-sec><tp:treatment-sec sec-type="Bionomics"><title>Bionomics.</title><p>This epigaeic species was collected from June to October using pitfall and flight intercept traps in black spruce-lichen, spruce-moss and old fir forests.</p></tp:treatment-sec><tp:treatment-sec sec-type="Locality data"><title>Locality data.</title><p>CANADA: <bold>Newfoundland:</bold> Labrador, Middle Brook, Lake Melville, Plot: MID 4, 17.VI.2005 (LFC) 1 male [holotype]; Labrador, Middle Brook, Lake Mel<!--PageBreak--><!--PageBreak--><!--PageBreak-->ville, Plot: MID 4, 17.VI.2005 (MUN) 1 male [paratype]; same data except: Plot: MID 3, 4.VII.2005 (MUN) 1 female [paratype], Plot: MID 4 (MUN) 1 female [paratype], Plot: MID 5, 18.VII.2005 (MUN) 1 female [paratype]; Labrador, Ossak Camp, Station 1, lichen-black spruce forest, 8.X.2004 (MUN) 1 female [paratype]; SW Labrador, 72 km E Labrador City, Rt. 500, km 93, <named-content xmlns:xlink="http://www.w3.org/1999/xlink" content-type="dwc:verbatimCoordinates" xlink:type="simple">53°08.6 N, 66°05.9 W</named-content>, 12–27.VIII.2001, S. and J. Peck, FIT, 600 m, spruce-moss forest 2001-34 (LFC) 1 female [paratype].</p></tp:treatment-sec><tp:treatment-sec><!--Section generated to contain objects referenced in tp:taxon-treatment.--><fig id="F4" position="float" orientation="portrait"><label>Figure 4.</label><caption><p><italic><tp:taxon-name>Gnathusa alfacaribou</tp:taxon-name></italic> Klimaszewski and Langor: <bold>4a</bold> habitus <bold>4b</bold> median lobe of aedeagus in lateral view, partially reconstructed below broken line in Fig. <bold>4b</bold>, and above broken line in Fig. <bold>4c, 4d</bold>; based on the holotype <bold>4c</bold> male tergite VIII partially reconstructed above broken line, based on the holotype <bold>4d</bold> male sternite VIII partially reconstructed above broken line, based on the holotype <bold>4e</bold> spermatheca in lateral view <bold>4f</bold> female tergite VIII <bold>4g</bold> female sternite VIII <bold>4h</bold> left mandible <bold>4i</bold> right mandible <bold>4j</bold> labrum <bold>4k</bold> maxilla <bold>4l</bold> menthum, labial palpi and ligula. Habitus scale bar = 1.0 mm; other scale bars = 0.2 mm.</p></caption><graphic xmlns:xlink="http://www.w3.org/1999/xlink" xlink:href="zookeys-412-009-g004.jpg" position="float" orientation="portrait" xlink:type="simple"/></fig></tp:treatment-sec><ref-list><ref id="B10"><mixed-citation xmlns:xlink="http://www.w3.org/1999/xlink" xlink:type="simple"><person-group><name name-style="western"><surname>Klimaszewski</surname><given-names>J</given-names></name><name name-style="western"><surname>Langor</surname><given-names>D</given-names></name><name name-style="western"><surname>Pelletier</surname><given-names>G</given-names></name><name name-style="western"><surname>Bourdon</surname><given-names>C</given-names></name><name name-style="western"><surname>Perdereau</surname><given-names>L</given-names></name></person-group> (<year>2011</year>) <source>Aleocharine beetles (Coleoptera, Staphylinidae) of the province of Newfoundland and Labrador, Canada.</source><publisher-name>Pensoft Publishers</publisher-name>, <publisher-loc>Sofia and Moscow</publisher-loc>, <lpage>314</lpage> pp.</mixed-citation></ref></ref-list></tp:taxon-treatment>
