# Supplementary material for: Review of Canadian species of the genera Gnathusa Fenyes, Mniusa Mulsant & Rey and Ocyusa Kraatz (Coleoptera, Staphylinidae, Aleocharinae)
Source: Zookeys. 2014 May 29;(412):9–40. doi: 10.3897/zookeys.412.7282 (PMC4042694; doi:10.3897/zookeys.412.7282)
Supplement: XML Treatment for Mniusa [file zookeys.412.7282-treatment6.xml]

<!DOCTYPE tp:taxon-treatment
  PUBLIC "-//TaxonX//DTD Taxonomic Treatment Publishing DTD v0 20100105//EN" "tax-treatment-NSO.dtd">
<tp:taxon-treatment xmlns:tp="http://www.plazi.org/taxpub"><tp:treatment-meta><mixed-citation publication-type="journal"><person-group><name><surname>Klimaszewski</surname><given-names>Jan</given-names></name><name><surname>Webster</surname><given-names>Reginald P.</given-names></name><name><surname>Langor</surname><given-names>David W.</given-names></name><name><surname>Bourdon</surname><given-names>Caroline</given-names></name><name><surname>Hammond</surname><given-names>H.E. James</given-names></name><name><surname>Pohl</surname><given-names>Greg R.</given-names></name><name><surname>Godin</surname><given-names>Benoit</given-names></name></person-group><article-title>Review of Canadian species of the genera <italic>Gnathusa</italic> Fenyes, <italic>Mniusa</italic> Mulsant &amp; Rey and <italic>Ocyusa</italic> Kraatz (Coleoptera, Staphylinidae, Aleocharinae)</article-title><source>Zookeys</source><day>29</day><month>5</month><year>2014</year><volume>2014</volume><issue>412</issue><fpage>9</fpage><lpage>40</lpage><pub-id pub-id-type="doi">10.3897/zookeys.412.7282</pub-id></mixed-citation></tp:treatment-meta><tp:nomenclature><tp:taxon-name>
                        <tp:taxon-name-part taxon-name-part-type="genus">Mniusa</tp:taxon-name-part>
                        <object-id xmlns:xlink="http://www.w3.org/1999/xlink" xlink:type="simple">http://species-id.net/wiki/Mniusa</object-id>
                    </tp:taxon-name><tp:taxon-authority>Mulsant &amp; Rey</tp:taxon-authority><tp:nomenclature-citation-list><tp:nomenclature-citation><tp:taxon-name>Mniusa</tp:taxon-name><comment> Mulsant &amp; Rey, 1875. Type species: <italic><tp:taxon-name>Homalota incrassata</tp:taxon-name></italic> Mulsant &amp; Rey.</comment></tp:nomenclature-citation></tp:nomenclature-citation-list></tp:nomenclature><tp:treatment-sec sec-type="Diagnosis"><title>Diagnosis.</title><p>Body dark brown to black, compact, sides subparallel or body narrowly oval in outline (<xref ref-type="fig" rid="F5">Figs 5a</xref>, <xref ref-type="fig" rid="F6">6a</xref>, <xref ref-type="fig" rid="F7">7a</xref>), length 2.0–3.2 mm; integument with distinct meshed microsculpture and moderately dense punctation and pubescence; head large with mandibles broad and long, left mandible with a small tooth (<xref ref-type="fig" rid="F5">Figs 5h</xref>, <xref ref-type="fig" rid="F6">6h</xref>, <xref ref-type="fig" rid="F7">7h</xref>), and right one with a slightly larger tooth at the base of arcuate cutting edge of mandible, apices strongly narrowly elongate [more than in <italic><tp:taxon-name>Ocyusa</tp:taxon-name></italic> and less than in <italic><tp:taxon-name>Gnathusa</tp:taxon-name></italic>] (<xref ref-type="fig" rid="F5">Figs 5h, i</xref>, <xref ref-type="fig" rid="F6">6h, i</xref>, <xref ref-type="fig" rid="F7">7h, i</xref>); infraorbital carina strong and complete; ligula shallowly split apically (<xref ref-type="fig" rid="F5">Figs 5l</xref>, <xref ref-type="fig" rid="F6">6l</xref>, <xref ref-type="fig" rid="F7">7l</xref>); labial palpus with three articles, second article minute, last one needle-shaped (<xref ref-type="fig" rid="F5">Figs 5l</xref>, <xref ref-type="fig" rid="F6">6l</xref>, <xref ref-type="fig" rid="F7">7l</xref>), and lacinia and galea as illustrated (<xref ref-type="fig" rid="F5">Figs 5k</xref>, <xref ref-type="fig" rid="F6">6k</xref>, <xref ref-type="fig" rid="F7">7k</xref>); labrum narrow and transverse, apical edge entire (<xref ref-type="fig" rid="F5">Figs 5j</xref>, <xref ref-type="fig" rid="F6">6j</xref>, <xref ref-type="fig" rid="F7">7j</xref>); frontal suture of head absent; pronotal pubescence along midline directed anteriad or obliquely anteriad in about apical third and posteriad or obliquely posteriad medio-basally; anterior margin of mesosternum without longitudinal carina; mesosternal process triangular basally and then produced and extending from 1/3 to almost 2/3 length of mesosternal cavities, metasternal process triangular in shape and short; isthmus short to long; median lobe of aedeagus strongly produced ventrally, internal sac structures as illustrated (<xref ref-type="fig" rid="F5">Figs 5b</xref>, <xref ref-type="fig" rid="F6">6b</xref>, <xref ref-type="fig" rid="F7">7b</xref>); spermatheca with spherical or tubular capsule narrowed posteriorly into L-shaped neck, invagination narrow; stem narrowly elongate (<xref ref-type="fig" rid="F5">Figs 5e</xref>, <xref ref-type="fig" rid="F6">6e</xref>, <xref ref-type="fig" rid="F7">7e</xref>).</p><fig id="F5" position="float" orientation="portrait"><label>Figure 5.</label><caption><p><italic><tp:taxon-name>Mniusa minutissima</tp:taxon-name></italic> (Klimaszewski &amp; Langor): <bold>5a</bold> habitus <bold>5b</bold> median lobe of aedeagus in lateral view <bold>5c</bold> male tergite VIII <bold>5d</bold> male sternite VIII <bold>5e</bold> spermatheca in lateral view <bold>5f</bold> female tergite VIII <bold>5g</bold> female sternite VIII <bold>5h</bold> left mandible <bold>5i</bold> right mandible <bold>5j</bold> labrum <bold>5k</bold> maxilla <bold>5l</bold> menthum, labial palpi and ligula. Habitus scale bar = 1.0 mm; other scale bars = 0.2 mm.</p></caption><graphic xmlns:xlink="http://www.w3.org/1999/xlink" xlink:href="zookeys-412-009-g005.jpg" position="float" orientation="portrait" xlink:type="simple"/></fig><fig id="F6" position="float" orientation="portrait"><label>Figure 6.</label><caption><p><italic><tp:taxon-name>Mniusa yukonensis</tp:taxon-name></italic> (Klimaszewski and Godin): <bold>6a</bold> habitus <bold>6b</bold> median lobe of aedeagus in lateral view <bold>6c</bold> male tergite VIII <bold>6d</bold> male sternite VIII <bold>6e</bold> spermatheca in lateral view <bold>6f</bold> female tergite VIII <bold>6g</bold> female sternite VIII <bold>6h</bold> left mandible <bold>6i</bold> right mandible <bold>6j</bold> labrum <bold>6k</bold> maxilla <bold>6l</bold> mentum, labial palpi and ligula. Habitus scale bar = 1.0 mm; other scale bars = 0.2 mm.</p></caption><graphic xmlns:xlink="http://www.w3.org/1999/xlink" xlink:href="zookeys-412-009-g006.jpg" position="float" orientation="portrait" xlink:type="simple"/></fig><fig id="F7" position="float" orientation="portrait"><label>Figure 7.</label><caption><p><italic><tp:taxon-name>Mniusa odelli</tp:taxon-name></italic> Klimaszewski and Webster: <bold>7a</bold> habitus <bold>7b</bold> median lobe of aedeagus in lateral view <bold>7c</bold> male tergite VIII <bold>7d</bold> male sternite VIII <bold>7e</bold> spermatheca in lateral view <bold>7f</bold> female tergite VIII <bold>7g</bold> female sternite VIII <bold>7h</bold> left mandible <bold>7i</bold> right mandible <bold>7j</bold> labrum <bold>7k</bold> maxilla <bold>7l</bold> menthum, labial palpi and ligula. Habitus scale bar = 1.0 mm; other scale bars = 0.2 mm.</p></caption><graphic xmlns:xlink="http://www.w3.org/1999/xlink" xlink:href="zookeys-412-009-g007.jpg" position="float" orientation="portrait" xlink:type="simple"/></fig></tp:treatment-sec><tp:treatment-sec sec-type="Key to Canadian species of Mniusa"><title>Key to Canadian species of <italic><tp:taxon-name>Mniusa</tp:taxon-name></italic></title><p>New provincial and territorial records are indicated in boldface font.</p><table-wrap content-type="key" position="anchor" orientation="portrait"><table><tbody><tr><td rowspan="1" colspan="1">1</td><td rowspan="1" colspan="1">Antennal articles 7–10 strongly transverse and at least twice as wide as long, terminal article short and conical, no more than twice length of penultimate one (<xref ref-type="fig" rid="F5">Fig. 5a</xref>); genitalia as illustrated (<xref ref-type="fig" rid="F5">Figs 5b, e</xref>)</td><td rowspan="1" colspan="1"><bold><italic><tp:taxon-name>Mniusa minutissima</tp:taxon-name></italic> (Klimaszewski &amp; Langor)</bold> [NF, <bold>NB</bold>]</td></tr><tr><td rowspan="1" colspan="1">–</td><td rowspan="1" colspan="1">Antennal articles 7–10 subquadrate or moderately transverse, terminal article at least twice as long as penultimate one (<xref ref-type="fig" rid="F6">Figs 6a</xref>, <xref ref-type="fig" rid="F7">7a</xref>); genitalia differently shaped</td><td rowspan="1" colspan="1"><bold>2</bold></td></tr><tr><td rowspan="1" colspan="1"><!--PageBreak-->2(1)</td><td rowspan="1" colspan="1">Body narrowly subparallel, with pronotum basally, elytra, and 2/3 of abdomen subequal in width, head slightly narrower than pronotum, pronotum quadrate or slightly transverse (<xref ref-type="fig" rid="F7">Fig. 7a</xref>); forebody strongly glossy, sparsely punctate and pubescent; elytra at suture about as long as pronotum (<xref ref-type="fig" rid="F7">Fig. 7a</xref>); median lobe of aedeagus and spermatheca as illustrated (<xref ref-type="fig" rid="F7">Figs 7b, e</xref>)</td><td rowspan="1" colspan="1"><bold><italic><tp:taxon-name>Mniusa odelli</tp:taxon-name></italic> Klimaszewski &amp; Webster, sp. n.</bold></td></tr><tr><td rowspan="1" colspan="1">–</td><td rowspan="1" colspan="1">Body broadly subparallel, pronotum strongly transverse and basally slightly narrower than elytra (<xref ref-type="fig" rid="F6">Fig. 6a</xref>); forebody moderately glossy, densely punctate and pubescent; elytra at suture longer than pronotum (<xref ref-type="fig" rid="F6">Fig. 6a</xref>); median lobe of aedeagus and spermatheca as illustrated (<xref ref-type="fig" rid="F6">Figs 6b, e</xref>)</td><td rowspan="1" colspan="1"><bold><italic><tp:taxon-name>Mniusa yukonensis</tp:taxon-name></italic> (Klimaszewski &amp; Godin)</bold> [<bold>BC</bold>, YT, <bold>QC</bold>, <bold>NB</bold>, <bold>NS</bold>]</td></tr></tbody></table></table-wrap></tp:treatment-sec></tp:taxon-treatment>
