# Supplementary material for: Review of Canadian species of the genera Gnathusa Fenyes, Mniusa Mulsant & Rey and Ocyusa Kraatz (Coleoptera, Staphylinidae, Aleocharinae)
Source: Zookeys. 2014 May 29;(412):9–40. doi: 10.3897/zookeys.412.7282 (PMC4042694; doi:10.3897/zookeys.412.7282)
Supplement: XML Treatment for Mniusa minutissima [file zookeys.412.7282-treatment7.xml]

<!DOCTYPE tp:taxon-treatment
  PUBLIC "-//TaxonX//DTD Taxonomic Treatment Publishing DTD v0 20100105//EN" "tax-treatment-NSO.dtd">
<tp:taxon-treatment xmlns:tp="http://www.plazi.org/taxpub"><tp:treatment-meta><mixed-citation publication-type="journal"><person-group><name><surname>Klimaszewski</surname><given-names>Jan</given-names></name><name><surname>Webster</surname><given-names>Reginald P.</given-names></name><name><surname>Langor</surname><given-names>David W.</given-names></name><name><surname>Bourdon</surname><given-names>Caroline</given-names></name><name><surname>Hammond</surname><given-names>H.E. James</given-names></name><name><surname>Pohl</surname><given-names>Greg R.</given-names></name><name><surname>Godin</surname><given-names>Benoit</given-names></name></person-group><article-title>Review of Canadian species of the genera <italic>Gnathusa</italic> Fenyes, <italic>Mniusa</italic> Mulsant &amp; Rey and <italic>Ocyusa</italic> Kraatz (Coleoptera, Staphylinidae, Aleocharinae)</article-title><source>Zookeys</source><day>29</day><month>5</month><year>2014</year><volume>2014</volume><issue>412</issue><fpage>9</fpage><lpage>40</lpage><pub-id pub-id-type="doi">10.3897/zookeys.412.7282</pub-id></mixed-citation></tp:treatment-meta><tp:nomenclature><label>1.</label><tp:taxon-name>
                        <tp:taxon-name-part taxon-name-part-type="genus">Mniusa</tp:taxon-name-part>
                        <tp:taxon-name-part taxon-name-part-type="species">minutissima</tp:taxon-name-part>
                        <object-id xmlns:xlink="http://www.w3.org/1999/xlink" xlink:type="simple">http://species-id.net/wiki/Mniusa_minutissima</object-id>
                    </tp:taxon-name><tp:taxon-authority>(Klimaszewski &amp; Langor, 2011)</tp:taxon-authority><xref ref-type="fig" rid="F5">Figure 5a–l</xref><xref ref-type="fig" rid="F2m">, Map 3</xref><tp:nomenclature-citation-list><tp:nomenclature-citation><tp:taxon-name>Gnathusa minutissima</tp:taxon-name><comment><xref ref-type="bibr" rid="B10">Klimaszewski et al. 2011</xref>: 55.</comment></tp:nomenclature-citation></tp:nomenclature-citation-list></tp:nomenclature><tp:treatment-sec sec-type="Diagnosis"><title>Diagnosis.</title><p>Body length 2.0–2.3 mm, sides subparallel; body colour dark brown, with tarsi and often tibiae rust-brown, antennae brown; forebody with dense microsculpture, glossy and with moderately dense punctation and pubescence; head round, narrower than pronotum; pronotum transverse, rectangular in shape with sides feebly arcuate, and as wide as elytra; elytra at suture as long as pronotum (<xref ref-type="fig" rid="F5">Fig. 5a</xref>); abdomen subparallel, narrower than elytra with deep basal impressions on first three visible tergites; antennae with articles V-X strongly transverse, with the outer segments at least twice as wide as long (<xref ref-type="fig" rid="F5">Fig. 5a</xref>). MALE: male tergite VIII widely truncate apically (<xref ref-type="fig" rid="F5">Fig. 5c</xref>); sternite VIII slightly produced at apex (<xref ref-type="fig" rid="F5">Fig. 5d</xref>); median lobe of aedeagus with straight venter of tubus slightly arched laterally and internal sac with band-formed, subapical structure (<xref ref-type="fig" rid="F5">Fig. 5b</xref>). FEMALE: tergite VIII truncate apically (<xref ref-type="fig" rid="F5">Fig. 5f</xref>); sternite VIII rounded apically (<xref ref-type="fig" rid="F5">Fig. 5g</xref>); spermatheca with small spherical capsule with small invagination, short L-shaped neck, and long, thin and broadly curved stem (<xref ref-type="fig" rid="F5">Fig. 5e</xref>).</p></tp:treatment-sec><tp:treatment-sec sec-type="Distribution"><title>Distribution.</title><p>This native Nearctic species was described from Newfoundland and is herein recorded for the first time from New Brunswick (<xref ref-type="fig" rid="F2m">Map 3</xref>).</p></tp:treatment-sec><tp:treatment-sec sec-type="Bionomics"><title>Bionomics.</title><p>Adults were collected from May to July using pitfall traps in an old boreal balsam fir forest in Newfoundland; by sifting moss near a brook, sifting deep conifer litter at base of large red spruce in a mature red spruce forest, and from Lindgren funnel traps in a rich Appalachian hardwood forest in New Brunswick.</p></tp:treatment-sec><tp:treatment-sec sec-type="Locality data"><title>Locality data.</title><p>CANADA: <bold>Newfoundland:</bold> Little Grand L., 2 km E. Martin Pond, 24.VI–15.VII.1992, old fir forest, pitfall 13, (LFC) 1 male [holotype]; same data except: pitfall 19, (CFS-CB) 1 male and 1 female [paratypes]; same data except: pitfall 20, 2 males and 1 female [paratypes]; pitfall 16, 1 female [paratype]; pitfall 13, 1 female [paratype]; pitfall 20, (LFC) 1 female paratype; Little Grand L., Bakeapple <!--PageBreak-->Brook, 24.VI–15.VII.1992, old fir forest, pitfall 1, (CFS-CB) 1 male [paratype]; same data except: pitfall 4, 1 male; pitfall 11, 1 female [paratype]; pitfall 3, (LFC) 1 female [paratype]; Manuals R., 8 km W. St. John’s, 10.VI.1984, D. Langor, Lot, <!--PageBreak-->(CFS-CB) 1 female [paratype]. <bold>New Brunswick:</bold> Sunbury Co., Acadia Research Forest, <named-content xmlns:xlink="http://www.w3.org/1999/xlink" content-type="dwc:verbatimCoordinates" xlink:type="simple">45.9799°N, 66.3394°W</named-content>, 14.V.2007, 18.VI.2007 // mature red spruce and red maple forest, sifting moss near brook, R.P. Webster (LFC, RWC) 3 males, 2 females; same locality data and forest type but 14.V.2007 // sifting deep conifer litter at base of large red spruce (RWC) 2 females: Carleton Co., Jackson Falls, “Bell Forest”, <named-content xmlns:xlink="http://www.w3.org/1999/xlink" content-type="dwc:verbatimCoordinates" xlink:type="simple">46.2200°N, 67.7231°W</named-content>, 4–12.VI.2008, R.P. Webster // Rich Appalachian Hardwood Forest with some conifers, Lindgren funnel trap (RWC) 1 female; same locality data and forest type but 1–8.VI.2009, 8–16.VI.2009, R. Webster &amp; M.-A. Giguère, Lindgren funnel trap (RWC) 2 males.</p></tp:treatment-sec><tp:treatment-sec><!--Section generated to contain objects referenced in tp:taxon-treatment.--><fig id="F5" position="float" orientation="portrait"><label>Figure 5.</label><caption><p><italic><tp:taxon-name>Mniusa minutissima</tp:taxon-name></italic> (Klimaszewski &amp; Langor): <bold>5a</bold> habitus <bold>5b</bold> median lobe of aedeagus in lateral view <bold>5c</bold> male tergite VIII <bold>5d</bold> male sternite VIII <bold>5e</bold> spermatheca in lateral view <bold>5f</bold> female tergite VIII <bold>5g</bold> female sternite VIII <bold>5h</bold> left mandible <bold>5i</bold> right mandible <bold>5j</bold> labrum <bold>5k</bold> maxilla <bold>5l</bold> menthum, labial palpi and ligula. Habitus scale bar = 1.0 mm; other scale bars = 0.2 mm.</p></caption><graphic xmlns:xlink="http://www.w3.org/1999/xlink" xlink:href="zookeys-412-009-g005.jpg" position="float" orientation="portrait" xlink:type="simple"/></fig><fig id="F2m" position="float" orientation="portrait"><label>Maps 3–4.</label><graphic xmlns:xlink="http://www.w3.org/1999/xlink" xlink:href="zookeys-412-009-g011.jpg" position="float" orientation="portrait" xlink:type="simple"/></fig></tp:treatment-sec><ref-list><ref id="B10"><mixed-citation xmlns:xlink="http://www.w3.org/1999/xlink" xlink:type="simple"><person-group><name name-style="western"><surname>Klimaszewski</surname><given-names>J</given-names></name><name name-style="western"><surname>Langor</surname><given-names>D</given-names></name><name name-style="western"><surname>Pelletier</surname><given-names>G</given-names></name><name name-style="western"><surname>Bourdon</surname><given-names>C</given-names></name><name name-style="western"><surname>Perdereau</surname><given-names>L</given-names></name></person-group> (<year>2011</year>) <source>Aleocharine beetles (Coleoptera, Staphylinidae) of the province of Newfoundland and Labrador, Canada.</source><publisher-name>Pensoft Publishers</publisher-name>, <publisher-loc>Sofia and Moscow</publisher-loc>, <lpage>314</lpage> pp.</mixed-citation></ref></ref-list></tp:taxon-treatment>
