# Supplementary material for: Review of Canadian species of the genera Gnathusa Fenyes, Mniusa Mulsant & Rey and Ocyusa Kraatz (Coleoptera, Staphylinidae, Aleocharinae)
Source: Zookeys. 2014 May 29;(412):9–40. doi: 10.3897/zookeys.412.7282 (PMC4042694; doi:10.3897/zookeys.412.7282)
Supplement: XML Treatment for Mniusa yukonensis [file zookeys.412.7282-treatment8.xml]

<!DOCTYPE tp:taxon-treatment
  PUBLIC "-//TaxonX//DTD Taxonomic Treatment Publishing DTD v0 20100105//EN" "tax-treatment-NSO.dtd">
<tp:taxon-treatment xmlns:tp="http://www.plazi.org/taxpub"><tp:treatment-meta><mixed-citation publication-type="journal"><person-group><name><surname>Klimaszewski</surname><given-names>Jan</given-names></name><name><surname>Webster</surname><given-names>Reginald P.</given-names></name><name><surname>Langor</surname><given-names>David W.</given-names></name><name><surname>Bourdon</surname><given-names>Caroline</given-names></name><name><surname>Hammond</surname><given-names>H.E. James</given-names></name><name><surname>Pohl</surname><given-names>Greg R.</given-names></name><name><surname>Godin</surname><given-names>Benoit</given-names></name></person-group><article-title>Review of Canadian species of the genera <italic>Gnathusa</italic> Fenyes, <italic>Mniusa</italic> Mulsant &amp; Rey and <italic>Ocyusa</italic> Kraatz (Coleoptera, Staphylinidae, Aleocharinae)</article-title><source>Zookeys</source><day>29</day><month>5</month><year>2014</year><volume>2014</volume><issue>412</issue><fpage>9</fpage><lpage>40</lpage><pub-id pub-id-type="doi">10.3897/zookeys.412.7282</pub-id></mixed-citation></tp:treatment-meta><tp:nomenclature><label>2.</label><tp:taxon-name>
                        <tp:taxon-name-part taxon-name-part-type="genus">Mniusa</tp:taxon-name-part>
                        <tp:taxon-name-part taxon-name-part-type="species">yukonensis</tp:taxon-name-part>
                        <object-id xmlns:xlink="http://www.w3.org/1999/xlink" xlink:type="simple">http://species-id.net/wiki/Mniusa_yukonensis</object-id>
                    </tp:taxon-name><tp:taxon-authority>Klimaszewski &amp; Godin</tp:taxon-authority><xref ref-type="fig" rid="F6">Figure 6a–l</xref><xref ref-type="fig" rid="F3m">, Map 6</xref><tp:nomenclature-citation-list><tp:nomenclature-citation><tp:taxon-name>Ocyusa yukonensis</tp:taxon-name><comment> Klimaszewski &amp; Godin, in <xref ref-type="bibr" rid="B11">Klimaszewski et al. 2012</xref>: 218.</comment></tp:nomenclature-citation></tp:nomenclature-citation-list></tp:nomenclature><tp:treatment-sec sec-type="Diagnosis"><title>Diagnosis.</title><p>Body length 2.8–3.0 mm, narrowly elongate and broadest at elytra; body dark brown to almost black, sometimes with reddish tinge on elytra, reddish-brown antennae and legs; forebody with dense microsculpture, dense punctation and pubescence, and strongly glossy; head round and narrower than pronotum; pronotum transverse, with sides strongly arcuate and narrowed anteriad, slightly narrower than elytra; elytra at suture about as long as pronotum or slightly longer (<xref ref-type="fig" rid="F6">Fig. 6a</xref>); abdomen broadly arcuate laterally, slightly narrower than elytra and with basal impressions on first three visible tergites; antennal articles V-X slightly transverse (<xref ref-type="fig" rid="F6">Fig. 6a</xref>). MALE: male tergite VIII truncate apically (<xref ref-type="fig" rid="F6">Fig. 6c</xref>); sternite VIII rounded apically and slightly produced medially (<xref ref-type="fig" rid="F6">Fig. 6d</xref>); median lobe of aedeagus with tubus straight and slightly produced ventrally and with complex structures of internal sac (<xref ref-type="fig" rid="F6">Fig. 6b</xref>). FEMALE: tergite VIII truncate apically with slightly acute lateral angles (<xref ref-type="fig" rid="F6">Fig. 6f</xref>); sternite VIII rounded apically and slightly produced apically (<xref ref-type="fig" rid="F6">Fig. 6g</xref>); spermatheca with narrowly elongate sac-shaped capsule connected with L-shaped neck and narrow and long stem (<xref ref-type="fig" rid="F6">Fig. 6e</xref>).</p></tp:treatment-sec><tp:treatment-sec sec-type="Distribution"><title>Distribution.</title><p>This native Nearctic species was recently described from the Yukon Territory (<xref ref-type="bibr" rid="B11">Klimaszewski et al. 2012</xref>), and is here newly reported from Nova Scotia, New Brunswick, Quebec, and British Columbia, which constitute new provincial records (<xref ref-type="fig" rid="F3m">Map 6</xref>).</p><fig id="F3m" position="float" orientation="portrait"><label>Maps 5–6.</label><graphic xmlns:xlink="http://www.w3.org/1999/xlink" xlink:href="zookeys-412-009-g012.jpg" position="float" orientation="portrait" xlink:type="simple"/></fig></tp:treatment-sec><tp:treatment-sec sec-type="Bionomics"><title>Bionomics.</title><p>Adults were collected from May to July in pitfall traps, flight intercept traps, and Lindgren funnel traps in various forest types: rich Appalachian hardwood forest with some conifers, old-growth white spruce/balsam fir forest, balsam fir and maple sugar stands, mature white spruce with feather moss, and a red spruce forest.</p></tp:treatment-sec><tp:treatment-sec sec-type="Locality data"><title>Locality data.</title><p>CANADA: <bold>Nova Scotia:</bold> Colchester Co., Debert, 6.V.1993, J. Ogden (NSPM) 1 male; Black Duck Lake, NS, 22.VI.2003, 4U: Funnel 16: 844 WPi/RSp (40-80 y), P. Dollin (NSPM) 1 male. <bold>New Brunswick:</bold> Carleton Co., Jackson <!--PageBreak-->Falls, “Bell Forest”, <named-content xmlns:xlink="http://www.w3.org/1999/xlink" content-type="dwc:verbatimCoordinates" xlink:type="simple">46.2200°N, 67.7231°W</named-content>, 4-12.VI.2008//, Rich Appalachian hardwood forest with some conifers, Lindgren funnel traps, R.P. Webster (RWC) 1 male, 2 females; same data except 12–19.VI.2008 (RWC) 1 female; same data except <!--PageBreak-->19–27.VI.2008 (RWC) 1 female: same data except 26.V–1.VI.2009, R. Webster &amp; M.-A. Giguère (RWC) 1 male; Restigouche Co., Dionne Brook P.N.A., <named-content xmlns:xlink="http://www.w3.org/1999/xlink" content-type="dwc:verbatimCoordinates" xlink:type="simple">47.9064°N, 68.3441°W</named-content>, 31.V–15.VI.2011 // old-growth white spruce and balsam fir forest, flight intercept trap, M. Roy &amp; V. Webster (RWC) 1 male; same data except 31.V–1.VI.2011, Lindgren funnel trap (RWC) 3 males; same data except 15–27.VI.2011, Lindgren funnel trap (RWC) 1 female; same data except 21.VI–14.VII,2011, Lindgren funnel trap (RWC) 1 female. <bold>Quebec:</bold> Dosquet Co., Lotb. Quebec, 27.IV.1984, Claude Chantal (LFC) 1 male; Pelegrin, North of Chandler, <named-content xmlns:xlink="http://www.w3.org/1999/xlink" content-type="dwc:verbatimCoordinates" xlink:type="simple">48°32'N, 64°54'W</named-content>, SAP Lindgren, 21.06.1994 (LFC) 1 male; Tremblant, SAP Lindgren, 28.VI.1994 (LFC) 1 female; La Tuque, SAP Lindgren, 11.VII.1994 (LFC) 1 female; St-Jacques-de-Leeds, Sapinière Quebec, 31.V.1993, 9.VI.1993, 16.VI.1993, 28.VI.1993, 30.VI.1993, Lindgren 1, 2, 4 (LFC) 6 females. <bold>British Columbia:</bold> 25 km SW Campbell River, <named-content xmlns:xlink="http://www.w3.org/1999/xlink" content-type="dwc:verbatimCoordinates" xlink:type="simple">49°50'21"N, 125°28'34"W</named-content>, 23.V-6.VI.1996, Balsam Cr. LT 5-D 10, J. Lemieux (LFC) 4 males, 1 female, 1 sex undetermined; Copper River Valley, A36435/04-1-1, 07.VI-6.VII.1996, pitfall trap, J. Lemieux (LFC) 1 male. <bold>Yukon Territory:</bold> EMAN Plot (Ecological Monitoring and Assessment Network), mature white spruce and feather moss forest, <named-content xmlns:xlink="http://www.w3.org/1999/xlink" content-type="dwc:verbatimCoordinates" xlink:type="simple">60.5963°N, 134.9522°W</named-content>, 8.VII.2003, 738 m, yellow pitfall trap (LMKM31Y), (LFC) 1 male [holotype]; EMAN Plot, <named-content xmlns:xlink="http://www.w3.org/1999/xlink" content-type="dwc:verbatimCoordinates" xlink:type="simple">60.5963°N, 134.9522°W</named-content>, 24.VII.2003, 738 m, black pitfall trap (LMKM31B), (ECW) 1 male [paratype].</p></tp:treatment-sec><tp:treatment-sec><!--Section generated to contain objects referenced in tp:taxon-treatment.--><fig id="F6" position="float" orientation="portrait"><label>Figure 6.</label><caption><p><italic><tp:taxon-name>Mniusa yukonensis</tp:taxon-name></italic> (Klimaszewski and Godin): <bold>6a</bold> habitus <bold>6b</bold> median lobe of aedeagus in lateral view <bold>6c</bold> male tergite VIII <bold>6d</bold> male sternite VIII <bold>6e</bold> spermatheca in lateral view <bold>6f</bold> female tergite VIII <bold>6g</bold> female sternite VIII <bold>6h</bold> left mandible <bold>6i</bold> right mandible <bold>6j</bold> labrum <bold>6k</bold> maxilla <bold>6l</bold> mentum, labial palpi and ligula. Habitus scale bar = 1.0 mm; other scale bars = 0.2 mm.</p></caption><graphic xmlns:xlink="http://www.w3.org/1999/xlink" xlink:href="zookeys-412-009-g006.jpg" position="float" orientation="portrait" xlink:type="simple"/></fig></tp:treatment-sec><ref-list><ref id="B11"><mixed-citation xmlns:xlink="http://www.w3.org/1999/xlink" xlink:type="simple"><person-group><name name-style="western"><surname>Klimaszewski</surname><given-names>J</given-names></name><name name-style="western"><surname>Godin</surname><given-names>B</given-names></name><name name-style="western"><surname>Bourdon</surname><given-names>C</given-names></name></person-group> (<year>2012</year>) <article-title>Further contributions to the aleocharine fauna of Yukon Territory, Canada (Coleoptera, Staphylinidae).</article-title><source>ZooKeys</source><volume>186</volume>: <fpage>207</fpage>–<lpage>237</lpage>. doi: <ext-link ext-link-type="doi" xlink:href="10.3897/zookeys.186.2674" xlink:type="simple">10.3897/zookeys.186.2674</ext-link></mixed-citation></ref></ref-list></tp:taxon-treatment>
