# Supplementary material for: Review of Canadian species of the genera Gnathusa Fenyes, Mniusa Mulsant & Rey and Ocyusa Kraatz (Coleoptera, Staphylinidae, Aleocharinae)
Source: Zookeys. 2014 May 29;(412):9–40. doi: 10.3897/zookeys.412.7282 (PMC4042694; doi:10.3897/zookeys.412.7282)
Supplement: XML Treatment for Mniusa odelli [file zookeys.412.7282-treatment9.xml]

<!DOCTYPE tp:taxon-treatment
  PUBLIC "-//TaxonX//DTD Taxonomic Treatment Publishing DTD v0 20100105//EN" "tax-treatment-NSO.dtd">
<tp:taxon-treatment xmlns:tp="http://www.plazi.org/taxpub"><tp:treatment-meta><mixed-citation publication-type="journal"><person-group><name><surname>Klimaszewski</surname><given-names>Jan</given-names></name><name><surname>Webster</surname><given-names>Reginald P.</given-names></name><name><surname>Langor</surname><given-names>David W.</given-names></name><name><surname>Bourdon</surname><given-names>Caroline</given-names></name><name><surname>Hammond</surname><given-names>H.E. James</given-names></name><name><surname>Pohl</surname><given-names>Greg R.</given-names></name><name><surname>Godin</surname><given-names>Benoit</given-names></name></person-group><article-title>Review of Canadian species of the genera <italic>Gnathusa</italic> Fenyes, <italic>Mniusa</italic> Mulsant &amp; Rey and <italic>Ocyusa</italic> Kraatz (Coleoptera, Staphylinidae, Aleocharinae)</article-title><source>Zookeys</source><day>29</day><month>5</month><year>2014</year><volume>2014</volume><issue>412</issue><fpage>9</fpage><lpage>40</lpage><pub-id pub-id-type="doi">10.3897/zookeys.412.7282</pub-id></mixed-citation></tp:treatment-meta><tp:nomenclature><label>3.</label><tp:taxon-name>
                        <tp:taxon-name-part taxon-name-part-type="genus">Mniusa</tp:taxon-name-part>
                        <tp:taxon-name-part taxon-name-part-type="species">odelli</tp:taxon-name-part>
                        <object-id xmlns:xlink="http://www.w3.org/1999/xlink" content-type="zoobank" xlink:type="simple">http://zoobank.org/49A0754A-850F-49B6-93C2-5F630C8A61CD</object-id>
                        <object-id xmlns:xlink="http://www.w3.org/1999/xlink" xlink:type="simple">http://species-id.net/wiki/Mniusa_odelli</object-id>
                    </tp:taxon-name><tp:taxon-authority>Klimaszewski &amp; Webster</tp:taxon-authority><tp:taxon-status xmlns:xlink="http://www.w3.org/1999/xlink" xlink:type="simple">sp. n.</tp:taxon-status><xref ref-type="fig" rid="F7">Figure 7a–l</xref><xref ref-type="fig" rid="F3m">, Map 5</xref></tp:nomenclature><tp:treatment-sec sec-type="Holotype"><title>Holotype</title><p><bold>(female).</bold> CANADA: <bold>New Brunswick</bold>, York Co., Fredericton, Odell Park, <named-content xmlns:xlink="http://www.w3.org/1999/xlink" content-type="dwc:verbatimCoordinates" xlink:type="simple">45.9571°N, 66.6650°W</named-content>, 15.V-1.VI.2012 // Old-growth eastern hemlock forest, Lindgren funnel trap, 1 m high under <italic><tp:taxon-name>Betula alleghaniensis</tp:taxon-name></italic>, C. Alderson and V. Webster (LFC). <bold>PARATYPES:</bold> New Brunswick, York Co., Odell Park, <named-content xmlns:xlink="http://www.w3.org/1999/xlink" content-type="dwc:verbatimCoordinates" xlink:type="simple">45.9539°N, 66.6666°W</named-content>, 10-24.VI.2013 // Hardwood stand, Lindgren funnel trap, 1 m high under trees (RWC) 2 females.</p></tp:treatment-sec><tp:treatment-sec sec-type="Diagnosis"><title>Diagnosis.</title><p>Body length 2.8–3.2 mm, narrowly subparallel with head slightly narrower than pronotum; body colour dark brown, and with tibiae, tarsi and often basal antennal articles reddish-brown; forebody with dense microsculpture, and moderately dense punctation and pubescence, and strongly glossy; head round and slightly narrower than pronotum; pronotum slightly transverse, with sides rounded, and as wide as elytra; elytra at suture about as long as pronotum or slightly longer (<xref ref-type="fig" rid="F7">Fig. 7a</xref>); abdomen subparallel, as wide as elytra and with basal impressions on first three visible tergites; antennal articles V-X slightly transverse (<xref ref-type="fig" rid="F7">Fig. 7a</xref>). MALE [description of male is based on poorly preserved specimen and should be consider as tentative]: male tergite VIII truncate apically (<xref ref-type="fig" rid="F7">Fig. 7c</xref>); sternite VIII rounded apically and slightly produced medially (<xref ref-type="fig" rid="F7">Fig. 7d</xref>); median lobe of aedeagus with tubus straight and with complex <!--PageBreak-->structures of internal sac (<xref ref-type="fig" rid="F7">Fig. 7b</xref>). FEMALE: tergite VIII truncate apically with sharp lateral angles (<xref ref-type="fig" rid="F7">Fig. 7f</xref>); sternite VIII rounded apically (<xref ref-type="fig" rid="F7">Fig. 7g</xref>); spermatheca with narrowly elongate sac-shaped capsule connected with L-shaped neck and narrow and long stem slightly sinuate posteriorly at apex (<xref ref-type="fig" rid="F7">Fig. 7e</xref>).</p><!--PageBreak--><!--PageBreak--></tp:treatment-sec><tp:treatment-sec sec-type="Distribution"><title>Distribution.</title><p>This native Nearctic species is here described from Nova Scotia, New Brunswick, and Quebec (<xref ref-type="fig" rid="F3m">Map 5</xref>).</p></tp:treatment-sec><tp:treatment-sec sec-type="Bionomics"><title>Bionomics.</title><p>Adults were collected from May to July in Lindgren traps in an old-growth eastern hemlock stand, an old hardwood stand, and in a sugar maple forest and a red spruce forest.</p></tp:treatment-sec><tp:treatment-sec sec-type="Etymology"><title>Etymology.</title><p>This species is named after Odell Park in Fredericton, New Brunswick, where the holotype was found. This park was originally the estate of Reverend Jonathan Odell whom the park was named after. This park was established in 1954.</p></tp:treatment-sec><tp:treatment-sec sec-type="Other locality data"><title>Other locality data</title><p>[specimens in poor condition and tentatively identified as this species].</p><p>CANADA: <bold>Nova Scotia:</bold> Pictou Co., Marshy Hope, 17.V.1995, ethanol lure, M. LeBlanc (NSPM) 1 sex undetermined; Antigonish Co., Fairmont Tower Road, 17.V.1995, 3-Component Lure w/+/- mcol, M. LeBlanc (NSPM) 1 female; Fairmont Tower Road, 25.V.1995, 3-Component Lure w/+/- mcol, M. LeBlanc (NSPM) 1 male, 1 female; Antigonish Co., Eigg Mountain, 25.V.1995, ethanol lure, M. LeBlanc (NSPM) 1 male, 1 female; Melopseketch Lake, Guy, 14.V–2.VI.1997, young red spruce, D.J. Bishop 201 (NSPM) 1 male; Halifax, Lake Little, 14.V–2.VI.1997, regenerating red spruce, D.J. Bishop 127 (NSPM) 1 male. <bold>Quebec:</bold> St-Jacques-de-Leeds, Erablière Québec, 28.VI.1993, Lindgren 2 (LFC) 1 female; Mont Orford, 29.VI-6.VII.1999, Lindgren 1, Erablière, 99-3-1061 (LFC) 1 male.</p></tp:treatment-sec><tp:treatment-sec><!--Section generated to contain objects referenced in tp:taxon-treatment.--><fig id="F7" position="float" orientation="portrait"><label>Figure 7.</label><caption><p><italic><tp:taxon-name>Mniusa odelli</tp:taxon-name></italic> Klimaszewski and Webster: <bold>7a</bold> habitus <bold>7b</bold> median lobe of aedeagus in lateral view <bold>7c</bold> male tergite VIII <bold>7d</bold> male sternite VIII <bold>7e</bold> spermatheca in lateral view <bold>7f</bold> female tergite VIII <bold>7g</bold> female sternite VIII <bold>7h</bold> left mandible <bold>7i</bold> right mandible <bold>7j</bold> labrum <bold>7k</bold> maxilla <bold>7l</bold> menthum, labial palpi and ligula. Habitus scale bar = 1.0 mm; other scale bars = 0.2 mm.</p></caption><graphic xmlns:xlink="http://www.w3.org/1999/xlink" xlink:href="zookeys-412-009-g007.jpg" position="float" orientation="portrait" xlink:type="simple"/></fig><fig id="F3m" position="float" orientation="portrait"><label>Maps 5–6.</label><graphic xmlns:xlink="http://www.w3.org/1999/xlink" xlink:href="zookeys-412-009-g012.jpg" position="float" orientation="portrait" xlink:type="simple"/></fig></tp:treatment-sec></tp:taxon-treatment>
