# Supplementary material for: Review of Canadian species of the genera Gnathusa Fenyes, Mniusa Mulsant & Rey and Ocyusa Kraatz (Coleoptera, Staphylinidae, Aleocharinae)
Source: Zookeys. 2014 May 29;(412):9–40. doi: 10.3897/zookeys.412.7282 (PMC4042694; doi:10.3897/zookeys.412.7282)
Supplement: XML Treatment for Ocyusa [file zookeys.412.7282-treatment10.xml]

<!DOCTYPE tp:taxon-treatment
  PUBLIC "-//TaxonX//DTD Taxonomic Treatment Publishing DTD v0 20100105//EN" "tax-treatment-NSO.dtd">
<tp:taxon-treatment xmlns:tp="http://www.plazi.org/taxpub"><tp:treatment-meta><mixed-citation publication-type="journal"><person-group><name><surname>Klimaszewski</surname><given-names>Jan</given-names></name><name><surname>Webster</surname><given-names>Reginald P.</given-names></name><name><surname>Langor</surname><given-names>David W.</given-names></name><name><surname>Bourdon</surname><given-names>Caroline</given-names></name><name><surname>Hammond</surname><given-names>H.E. James</given-names></name><name><surname>Pohl</surname><given-names>Greg R.</given-names></name><name><surname>Godin</surname><given-names>Benoit</given-names></name></person-group><article-title>Review of Canadian species of the genera <italic>Gnathusa</italic> Fenyes, <italic>Mniusa</italic> Mulsant &amp; Rey and <italic>Ocyusa</italic> Kraatz (Coleoptera, Staphylinidae, Aleocharinae)</article-title><source>Zookeys</source><day>29</day><month>5</month><year>2014</year><volume>2014</volume><issue>412</issue><fpage>9</fpage><lpage>40</lpage><pub-id pub-id-type="doi">10.3897/zookeys.412.7282</pub-id></mixed-citation></tp:treatment-meta><tp:nomenclature><tp:taxon-name>
                        <tp:taxon-name-part taxon-name-part-type="genus">Ocyusa</tp:taxon-name-part>
                        <object-id xmlns:xlink="http://www.w3.org/1999/xlink" xlink:type="simple">http://species-id.net/wiki/Ocyusa</object-id>
                    </tp:taxon-name><tp:taxon-authority>Kraatz</tp:taxon-authority><tp:nomenclature-citation-list><tp:nomenclature-citation><tp:taxon-name>Ocyusa</tp:taxon-name><comment> Kraatz, 1856. Type species: <italic><tp:taxon-name>Oxypoda maura</tp:taxon-name></italic> Erichson.</comment></tp:nomenclature-citation></tp:nomenclature-citation-list></tp:nomenclature><tp:treatment-sec sec-type="Diagnosis"><title>Diagnosis.</title><p>Body dark brown to almost black, compact, sides subparallel or body narrowly oval in outline (<xref ref-type="fig" rid="F8">Figs 8a</xref>, <xref ref-type="fig" rid="F9">9a</xref>), length 2.5–3.5 mm; integument with distinct meshed microsculpture and moderate to dense punctation and pubescence; head large with mandibles broad and long, left mandible with a small tooth (<xref ref-type="fig" rid="F8">Figs 8h</xref>, <xref ref-type="fig" rid="F9">9h</xref>), and right one with a slightly larger tooth at the base of arcuate cutting edge of mandible, apices moderately narrowly elongate [less than in <italic><tp:taxon-name>Mniusa</tp:taxon-name></italic>] (<xref ref-type="fig" rid="F8">Figs 8i</xref>, <xref ref-type="fig" rid="F9">9i</xref>); infraorbital carina strong and complete; ligula shallowly split apically (<xref ref-type="fig" rid="F8">Figs 8l</xref>, <xref ref-type="fig" rid="F9">9l</xref>); labial palpus with three articles, second article minute, last one needle-shaped and lacinia and galea as illustrated (<xref ref-type="fig" rid="F8">Figs 8k</xref>, <xref ref-type="fig" rid="F9">9k</xref>); labrum narrow and transverse, apical edge entire (<xref ref-type="fig" rid="F8">Figs 8j</xref>, <xref ref-type="fig" rid="F9">9j</xref>); frontal suture of head present; pronotal pubescence along midline directed posteriad or obliquely posteriad; anterior margin of mesosternum without longitudinal carina; mesosternal process triangular basally and then produced and extending to about 2/3 length of mesosternal cavities, metasternal process narrowly triangular in shape and short; isthmus short; median lobe of aedeagus strongly produced ventrally, internal sac structures as illustrated (<xref ref-type="fig" rid="F8">Figs 8b</xref>, <xref ref-type="fig" rid="F9">9b</xref>); spermatheca S-shaped with spherical capsule, short neck and elongate sinuate stem (<xref ref-type="fig" rid="F8">Figs 8e</xref>, <xref ref-type="fig" rid="F9">9e</xref>).</p><fig id="F8" position="float" orientation="portrait"><label>Figure 8.</label><caption><p><italic><tp:taxon-name>Ocyusa canadensis</tp:taxon-name></italic> Lohse: <bold>8a</bold> habitus <bold>8b</bold> median lobe of aedeagus in lateral view <bold>8c</bold> male tergite VIII <bold>8d</bold> male sternite VIII <bold>8e</bold> spermatheca in lateral view <bold>8f</bold> female tergite VIII <bold>8g</bold> female sternite VIII <bold>8h</bold> left mandible <bold>8i</bold> right mandible <bold>8j</bold> labrum <bold>8k</bold> maxilla <bold>8l</bold> menthum, labial palpi and ligula. Habitus scale bar = 1.0 mm; other scale bars = 0.2 mm.</p></caption><graphic xmlns:xlink="http://www.w3.org/1999/xlink" xlink:href="zookeys-412-009-g008.jpg" position="float" orientation="portrait" xlink:type="simple"/></fig><fig id="F9" position="float" orientation="portrait"><label>Figure 9.</label><caption><p><italic><tp:taxon-name>Ocyusa asperula</tp:taxon-name></italic> Casey: <bold>9a</bold> habitus <bold>9b</bold> median lobe of aedeagus in lateral view <bold>9c</bold> male tergite VIII <bold>9d</bold> male sternite VIII <bold>9e</bold> spermatheca in lateral view <bold>9f</bold> female tergite VIII <bold>9g</bold> female sternite VIII <bold>9h</bold> left mandible <bold>9i</bold> right mandible <bold>9j</bold> labrum <bold>9k</bold> maxilla <bold>9l</bold> menthum, labial palpi and ligula. Habitus scale bar = 1.0 mm; other scale bars = 0.2 mm.</p></caption><graphic xmlns:xlink="http://www.w3.org/1999/xlink" xlink:href="zookeys-412-009-g009.jpg" position="float" orientation="portrait" xlink:type="simple"/></fig><!--PageBreak--></tp:treatment-sec><tp:treatment-sec sec-type="Key to Canadian species of Ocyusa"><title>Key to Canadian species of <italic><tp:taxon-name>Ocyusa</tp:taxon-name></italic></title><table-wrap content-type="key" position="anchor" orientation="portrait"><table><tbody><tr><td rowspan="1" colspan="1">1</td><td rowspan="1" colspan="1">Elytra at suture shorter than pronotum (<xref ref-type="fig" rid="F9">Fig. 9a</xref>); forebody strongly glossy, sparsely punctate and pubescent; median lobe of aedeagus and spermatheca as illustrated (<xref ref-type="fig" rid="F9">Figs 9b, e</xref>)</td><td rowspan="1" colspan="1"><bold><italic><tp:taxon-name>Ocyusa asperula</tp:taxon-name></italic> Casey</bold> [NB, RI, MA, IA]</td></tr><tr><td rowspan="1" colspan="1">–</td><td rowspan="1" colspan="1">Elytra at suture about as long as pronotum (<xref ref-type="fig" rid="F8">Fig. 8a</xref>); forebody moderately glossy, densely punctate and pubescent; median lobe of aedeagus and spermatheca as illustrated (<xref ref-type="fig" rid="F8">Fig. 8b, e</xref>)</td><td rowspan="1" colspan="1"><bold><italic><tp:taxon-name>Ocyusa canadensis</tp:taxon-name></italic> Lohse</bold> [AK, YT, ON, NB, NF]</td></tr></tbody></table></table-wrap></tp:treatment-sec></tp:taxon-treatment>
