# Supplementary material for: Review of Canadian species of the genera Gnathusa Fenyes, Mniusa Mulsant & Rey and Ocyusa Kraatz (Coleoptera, Staphylinidae, Aleocharinae)
Source: Zookeys. 2014 May 29;(412):9–40. doi: 10.3897/zookeys.412.7282 (PMC4042694; doi:10.3897/zookeys.412.7282)
Supplement: XML Treatment for Ocyusa canadensis [file zookeys.412.7282-treatment11.xml]

<!DOCTYPE tp:taxon-treatment
  PUBLIC "-//TaxonX//DTD Taxonomic Treatment Publishing DTD v0 20100105//EN" "tax-treatment-NSO.dtd">
<tp:taxon-treatment xmlns:tp="http://www.plazi.org/taxpub"><tp:treatment-meta><mixed-citation publication-type="journal"><person-group><name><surname>Klimaszewski</surname><given-names>Jan</given-names></name><name><surname>Webster</surname><given-names>Reginald P.</given-names></name><name><surname>Langor</surname><given-names>David W.</given-names></name><name><surname>Bourdon</surname><given-names>Caroline</given-names></name><name><surname>Hammond</surname><given-names>H.E. James</given-names></name><name><surname>Pohl</surname><given-names>Greg R.</given-names></name><name><surname>Godin</surname><given-names>Benoit</given-names></name></person-group><article-title>Review of Canadian species of the genera <italic>Gnathusa</italic> Fenyes, <italic>Mniusa</italic> Mulsant &amp; Rey and <italic>Ocyusa</italic> Kraatz (Coleoptera, Staphylinidae, Aleocharinae)</article-title><source>Zookeys</source><day>29</day><month>5</month><year>2014</year><volume>2014</volume><issue>412</issue><fpage>9</fpage><lpage>40</lpage><pub-id pub-id-type="doi">10.3897/zookeys.412.7282</pub-id></mixed-citation></tp:treatment-meta><tp:nomenclature><label>1.</label><tp:taxon-name>
                        <tp:taxon-name-part taxon-name-part-type="genus">Ocyusa</tp:taxon-name-part>
                        <tp:taxon-name-part taxon-name-part-type="species">canadensis</tp:taxon-name-part>
                        <object-id xmlns:xlink="http://www.w3.org/1999/xlink" xlink:type="simple">http://species-id.net/wiki/Ocyusa_canadensis</object-id>
                    </tp:taxon-name><tp:taxon-authority>Lohse</tp:taxon-authority><xref ref-type="fig" rid="F8">Figure 8a–l</xref><xref ref-type="fig" rid="F2m">, Map 4</xref><tp:nomenclature-citation-list><tp:nomenclature-citation><tp:taxon-name>Ocyusa canadensis</tp:taxon-name><comment> Lohse, in <xref ref-type="bibr" rid="B14">Lohse et al. 1990</xref>: 147; <xref ref-type="bibr" rid="B4">Brunke et al. 2012</xref>: 134.</comment></tp:nomenclature-citation></tp:nomenclature-citation-list></tp:nomenclature><tp:treatment-sec sec-type="Diagnosis"><title>Diagnosis.</title><p>Body length 2.5–3.0 mm, narrowly elongate and broadest at elytra; body colour dark brown to almost black, with tarsi, two basal antennal articles and tibiae rust-brown, rest of antennal articles brown; forebody with dense microsculpture, moderate punctation and pubescence, and strongly glossy; head round and narrower than pronotum; pronotum transverse, rectangular in shape with sides strongly arcuate, and narrower than elytra; elytra at suture about as long as pronotum (<xref ref-type="fig" rid="F8">Fig. 8a</xref>); abdomen broadly arcuate laterally, slightly narrower than elytra and with basal impressions on first three visible tergites; antennae with articles V-X subquadrate to slightly elongate (<xref ref-type="fig" rid="F8">Fig. 8a</xref>). MALE: male tergite VIII broadly rounded apically (<xref ref-type="fig" rid="F8">Fig. 8c</xref>); sternite VIII rounded apically (<xref ref-type="fig" rid="F8">Fig. 8d</xref>); median lobe of aedeagus with tubus strongly bent ventrally and with pronounced structures of internal sac (<xref ref-type="fig" rid="F8">Fig. 8b</xref>). FEMALE: tergite VIII truncate apically (<xref ref-type="fig" rid="F8">Fig. 8f</xref>); sternite VIII rounded apically (<xref ref-type="fig" rid="F8">Fig. 8g</xref>); spermatheca with semi-spherical capsule with long invagination, and S-shaped broad stem (<xref ref-type="fig" rid="F8">Fig. 8e</xref>).</p></tp:treatment-sec><tp:treatment-sec sec-type="Distribution"><title>Distribution.</title><p>This native Nearctic species is known from Alaska, Yukon Territory and Ontario (<xref ref-type="bibr" rid="B4">Brunke et al. 2012</xref>), and is here newly reported from the island of Newfoundland and New Brunswick [new provincial records] (<xref ref-type="fig" rid="F2m">Map 4</xref>).</p></tp:treatment-sec><tp:treatment-sec sec-type="Bionomics"><title>Bionomics.</title><p>Some adults were collected from June to July at lake margins, on moist soil/gravel among sedges and by treading <italic><tp:taxon-name>Carex</tp:taxon-name></italic> and grasses.</p></tp:treatment-sec><tp:treatment-sec sec-type="Locality data"><title>Locality data.</title><p>CANADA: <bold>Newfoundland:</bold> George’s Lake, Corner Brook, 29.VII.1972, J.M. Campbell (CNC) 1 male; <bold>New Brunswick:</bold> Restigouche Co., Wild Goose Lake, 419 m elevation, <named-content xmlns:xlink="http://www.w3.org/1999/xlink" content-type="dwc:verbatimCoordinates" xlink:type="simple">47.8540°N, 68.3200°W</named-content>, 21.VII.2010 // lake margin, on moist soil/gravel among sedges, R.P. Webster (RWC) 1 female; same data except: 420 m elevation, <named-content xmlns:xlink="http://www.w3.org/1999/xlink" content-type="dwc:verbatimCoordinates" xlink:type="simple">47.8543°N, 68.3219°W</named-content>, 7.VI.2011 // lake margin with emergent <!--PageBreak--><italic><tp:taxon-name>Carex</tp:taxon-name></italic> and grasses, treading <italic><tp:taxon-name>Carex</tp:taxon-name></italic> and grasses, R.P. Webster (RWC) 1 male; same data except 20.VI.2011, (RWC) 2 males, 4 females. <bold>Ontario:</bold> Timiskaming Distr., 52 km South Armstrong, 27.VI.1973, R. Parry and J.M. Campbell (CNC) 4 females, 7 sex undetermined; 52 km S Armstrong, 27.VI.1973, R. Parry and J.M. Campbell (CNC) 1 female. <bold>Yukon Territory:</bold> Dempster Hwy., mi. 122, 20.VII.1978, 2000 feet, A. Smetana and J.M. Campbell (CNC) 2 males, holotype and paratype; Dempster Hwy., mi. 147, 1900 feet, 22.VII.1978, J.M. Campbell and A. Smetana (CNC) 1 sex undetermined.</p><!--PageBreak--><p>UNITED STATES OF AMERICA: <bold>Alaska:</bold> Prudhoe Bay Rd., Bonanza Creek, 900 feet, <named-content xmlns:xlink="http://www.w3.org/1999/xlink" content-type="dwc:verbatimCoordinates" xlink:type="simple">66°40'N, 150°40'W</named-content>, 2.VII.1978, A. Smetana and J.M. Campbell (CNC) 1 paratype sex undetermined; Nutirwick Creek, <named-content xmlns:xlink="http://www.w3.org/1999/xlink" content-type="dwc:verbatimCoordinates" xlink:type="simple">67°55'N, 149°45'W</named-content>, 2300 feet, 8.VII.1978, J.M. Campbell and A. Smetana (CNC) 2 sex undetermined.</p></tp:treatment-sec><tp:treatment-sec><!--Section generated to contain objects referenced in tp:taxon-treatment.--><fig id="F8" position="float" orientation="portrait"><label>Figure 8.</label><caption><p><italic><tp:taxon-name>Ocyusa canadensis</tp:taxon-name></italic> Lohse: <bold>8a</bold> habitus <bold>8b</bold> median lobe of aedeagus in lateral view <bold>8c</bold> male tergite VIII <bold>8d</bold> male sternite VIII <bold>8e</bold> spermatheca in lateral view <bold>8f</bold> female tergite VIII <bold>8g</bold> female sternite VIII <bold>8h</bold> left mandible <bold>8i</bold> right mandible <bold>8j</bold> labrum <bold>8k</bold> maxilla <bold>8l</bold> menthum, labial palpi and ligula. Habitus scale bar = 1.0 mm; other scale bars = 0.2 mm.</p></caption><graphic xmlns:xlink="http://www.w3.org/1999/xlink" xlink:href="zookeys-412-009-g008.jpg" position="float" orientation="portrait" xlink:type="simple"/></fig><fig id="F2m" position="float" orientation="portrait"><label>Maps 3–4.</label><graphic xmlns:xlink="http://www.w3.org/1999/xlink" xlink:href="zookeys-412-009-g011.jpg" position="float" orientation="portrait" xlink:type="simple"/></fig></tp:treatment-sec><ref-list><ref id="B14"><mixed-citation xmlns:xlink="http://www.w3.org/1999/xlink" xlink:type="simple"><person-group><name name-style="western"><surname>Lohse</surname><given-names>GA</given-names></name><name name-style="western"><surname>Klimaszewski</surname><given-names>J</given-names></name><name name-style="western"><surname>Smetana</surname><given-names>A</given-names></name></person-group> (<year>1990</year>) <article-title>Revision of Arctic Aleocharinae of North America (Coleoptera: Staphylinidae).</article-title><source>The Coleopterists Bulletin</source><volume>44</volume>: <fpage>121</fpage>–<lpage>202</lpage>.</mixed-citation></ref><ref id="B4"><mixed-citation xmlns:xlink="http://www.w3.org/1999/xlink" xlink:type="simple"><person-group><name name-style="western"><surname>Brunke</surname><given-names>AJ</given-names></name><name name-style="western"><surname>Klimaszewski</surname><given-names>J</given-names></name><name name-style="western"><surname>Dorval</surname><given-names>J-A</given-names></name><name name-style="western"><surname>Bourdon</surname><given-names>C</given-names></name><name name-style="western"><surname>Paiero</surname><given-names>SM</given-names></name><name name-style="western"><surname>Marshall</surname><given-names>SA</given-names></name></person-group> (<year>2012</year>) <article-title>New species and distributional records of Aleocharinae (Coleoptera, Staphylinidae) from Ontario, Canada, with a checklist of recorded species.</article-title><source>ZooKeys</source><volume>186</volume>: <fpage>119</fpage>–<lpage>206</lpage>. doi: <ext-link ext-link-type="doi" xlink:href="10.3897/zookeys.186.2947" xlink:type="simple">10.3897/zookeys.186.2947</ext-link></mixed-citation></ref></ref-list></tp:taxon-treatment>
