# Supplementary material for: Review of Canadian species of the genera Gnathusa Fenyes, Mniusa Mulsant & Rey and Ocyusa Kraatz (Coleoptera, Staphylinidae, Aleocharinae)
Source: Zookeys. 2014 May 29;(412):9–40. doi: 10.3897/zookeys.412.7282 (PMC4042694; doi:10.3897/zookeys.412.7282)
Supplement: XML Treatment for Ocyusa asperula [file zookeys.412.7282-treatment12.xml]

<!DOCTYPE tp:taxon-treatment
  PUBLIC "-//TaxonX//DTD Taxonomic Treatment Publishing DTD v0 20100105//EN" "tax-treatment-NSO.dtd">
<tp:taxon-treatment xmlns:tp="http://www.plazi.org/taxpub"><tp:treatment-meta><mixed-citation publication-type="journal"><person-group><name><surname>Klimaszewski</surname><given-names>Jan</given-names></name><name><surname>Webster</surname><given-names>Reginald P.</given-names></name><name><surname>Langor</surname><given-names>David W.</given-names></name><name><surname>Bourdon</surname><given-names>Caroline</given-names></name><name><surname>Hammond</surname><given-names>H.E. James</given-names></name><name><surname>Pohl</surname><given-names>Greg R.</given-names></name><name><surname>Godin</surname><given-names>Benoit</given-names></name></person-group><article-title>Review of Canadian species of the genera <italic>Gnathusa</italic> Fenyes, <italic>Mniusa</italic> Mulsant &amp; Rey and <italic>Ocyusa</italic> Kraatz (Coleoptera, Staphylinidae, Aleocharinae)</article-title><source>Zookeys</source><day>29</day><month>5</month><year>2014</year><volume>2014</volume><issue>412</issue><fpage>9</fpage><lpage>40</lpage><pub-id pub-id-type="doi">10.3897/zookeys.412.7282</pub-id></mixed-citation></tp:treatment-meta><tp:nomenclature><label>2.</label><tp:taxon-name>
                        <tp:taxon-name-part taxon-name-part-type="genus">Ocyusa</tp:taxon-name-part>
                        <tp:taxon-name-part taxon-name-part-type="species">asperula</tp:taxon-name-part>
                        <object-id xmlns:xlink="http://www.w3.org/1999/xlink" xlink:type="simple">http://species-id.net/wiki/Ocyusa_asperula</object-id>
                    </tp:taxon-name><tp:taxon-authority>Casey</tp:taxon-authority><xref ref-type="fig" rid="F9">Figure 9a–l</xref><xref ref-type="fig" rid="F3m">, Map 5</xref><tp:nomenclature-citation-list><tp:nomenclature-citation><tp:taxon-name>Ocyusa asperula</tp:taxon-name><comment><xref ref-type="bibr" rid="B5">Casey 1894</xref>: 305 [often cited as 1893], <xref ref-type="bibr" rid="B21">Webster et al. 2009</xref>: 192.</comment></tp:nomenclature-citation><tp:nomenclature-citation><tp:taxon-name>Ocyusa brevipennis</tp:taxon-name><comment><xref ref-type="bibr" rid="B3">Bernhauer 1906</xref>: 344. <xref ref-type="bibr" rid="B16">Moore and Legner 1975</xref>: 458. Synonymy confirmed.</comment></tp:nomenclature-citation></tp:nomenclature-citation-list></tp:nomenclature><tp:treatment-sec sec-type="Diagnosis"><title>Diagnosis.</title><p>Body length 2.8–3.0 mm, sides subparallel; body colour dark brown, with tarsi, two basal antennal articles and legs rust-brown, rest of antennal articles dark brown; forebody with moderately dense microsculpture, punctation and pubescence, and strongly glossy; head round and about as wide as pronotum; pronotum transverse, with sides strongly arcuate, widest in apical third, and as wide as elytra; elytra at suture much shorter than pronotum (<xref ref-type="fig" rid="F9">Fig. 9a</xref>); abdomen broadly arcuate laterally, slightly broader than elytra at middle and with basal impressions on first three visible tergites; antennae with articles V-X subquadrate (<xref ref-type="fig" rid="F9">Fig. 9a</xref>). MALE: male tergite VIII with apical margin slightly pointed medially (<xref ref-type="fig" rid="F9">Fig. 9c</xref>); sternite VIII rounded apically (<xref ref-type="fig" rid="F9">Fig. 9d</xref>); median lobe of aedeagus with tubus convex basally and then strongly bent ventrally and with complex structures of the internal sac (<xref ref-type="fig" rid="F9">Fig. 9b</xref>). FEMALE: tergite VIII truncate apically with small projections laterally (<xref ref-type="fig" rid="F9">Fig. 9f</xref>); sternite VIII rounded apically (<xref ref-type="fig" rid="F9">Fig. 9g</xref>); spermatheca with small spherical capsule with long and broad invagination, and S-shaped broad stem slightly swollen posteriorly (<xref ref-type="fig" rid="F9">Fig. 9e</xref>).</p></tp:treatment-sec><tp:treatment-sec sec-type="Distribution"><title>Distribution.</title><p>This native Nearctic species was described from Rhode Island by <xref ref-type="bibr" rid="B5">Casey 1894</xref> [often cited as 1893]. It was recorded also from New Brunswick in Canada (<xref ref-type="fig" rid="F3m">Map 5</xref>) and from Iowa and Massachusetts in the United States (<xref ref-type="bibr" rid="B5">Casey 1894</xref>, <xref ref-type="bibr" rid="B3">Bernhauer 1906</xref> [as <italic>brevipennis</italic>], <xref ref-type="bibr" rid="B16">Moore and Legner 1975</xref>, <xref ref-type="bibr" rid="B21">Webster et al. 2009</xref>).</p></tp:treatment-sec><tp:treatment-sec sec-type="Bionomics"><title>Bionomics.</title><p>Some adults were collected from April to July at lake margins, on moist soil/gravel among sedges, and by treading emergent <italic><tp:taxon-name>Carex</tp:taxon-name></italic> and grasses. <xref ref-type="bibr" rid="B21">Webster et al. (2009)</xref> collected adults by sifting grass litter and mosses (usually sphagnum) near small pools in eastern white-cedar swamps, red maple (<italic><tp:taxon-name>Acer rubrum</tp:taxon-name></italic> L.) swamps with eastern white-cedar, and in alder swamps. Others were collected by treading green sphagnum, <italic><tp:taxon-name>Carex</tp:taxon-name></italic>, and grasses in a black spruce bog and by treading cattails and sedges in a boggy marsh.</p></tp:treatment-sec><tp:treatment-sec sec-type="Locality data"><title>Locality data.</title><p>CANADA: <bold>New Brunswick:</bold> Charlotte Co., 3 km SW of King Brook Lake, <named-content xmlns:xlink="http://www.w3.org/1999/xlink" content-type="dwc:verbatimCoordinates" xlink:type="simple">45.3194°N, 67.4414°W</named-content>, 27.V.2007 (RWC) 1 sex undetermined; 3.0 km NW of Pomeroy Ridge, <named-content xmlns:xlink="http://www.w3.org/1999/xlink" content-type="dwc:verbatimCoordinates" xlink:type="simple">45.3059°N, 67.4343°W</named-content>, 5.VI.2008 (RWC) 1 sex undetermined; Gloucester Co., ca. 1.5 km NE of Six Roads, off Paleot Rd., <!--PageBreak--><named-content xmlns:xlink="http://www.w3.org/1999/xlink" content-type="dwc:verbatimCoordinates" xlink:type="simple">47.6292°N, 64.8565°W</named-content>, 32.V.2010, R.P. Webster (RWC) 1 sex undetermined; Northumberland Co., Goodfellow Brook PNA, <named-content xmlns:xlink="http://www.w3.org/1999/xlink" content-type="dwc:verbatimCoordinates" xlink:type="simple">46.8943°N, 65.3796°W</named-content>, 23.V.2007 (BM) 1 sex undetermined; York Co., New Maryland, off Hwy 2, E of Baker Brook, <named-content xmlns:xlink="http://www.w3.org/1999/xlink" content-type="dwc:verbatimCoordinates" xlink:type="simple">45.8760°N, 66.6252°W</named-content>, 6.IV.2005 (RWC) 1 male; near Mazerolle Settlement, <!--PageBreak--><named-content xmlns:xlink="http://www.w3.org/1999/xlink" content-type="dwc:verbatimCoordinates" xlink:type="simple">45.8987°N, 66.7903°W</named-content>, 9.IV.2006, R.P. Webster (LFC, RWC, NBM) 6 males, 3 females; 9.2 km W of Tracy off Rt. 645, <named-content xmlns:xlink="http://www.w3.org/1999/xlink" content-type="dwc:verbatimCoordinates" xlink:type="simple">45.6837°N, 66.8809°W</named-content>, 22.V.2008 (RWC) 1 female; ca. 14 km SW of Tracy, S of Rt. 645, <named-content xmlns:xlink="http://www.w3.org/1999/xlink" content-type="dwc:verbatimCoordinates" xlink:type="simple">45.6603°N, 66.8603°W</named-content>, 2.VII.2010, R.P. Webster (RWC) 1 sex undetermined.</p></tp:treatment-sec><tp:treatment-sec><!--Section generated to contain objects referenced in tp:taxon-treatment.--><fig id="F9" position="float" orientation="portrait"><label>Figure 9.</label><caption><p><italic><tp:taxon-name>Ocyusa asperula</tp:taxon-name></italic> Casey: <bold>9a</bold> habitus <bold>9b</bold> median lobe of aedeagus in lateral view <bold>9c</bold> male tergite VIII <bold>9d</bold> male sternite VIII <bold>9e</bold> spermatheca in lateral view <bold>9f</bold> female tergite VIII <bold>9g</bold> female sternite VIII <bold>9h</bold> left mandible <bold>9i</bold> right mandible <bold>9j</bold> labrum <bold>9k</bold> maxilla <bold>9l</bold> menthum, labial palpi and ligula. Habitus scale bar = 1.0 mm; other scale bars = 0.2 mm.</p></caption><graphic xmlns:xlink="http://www.w3.org/1999/xlink" xlink:href="zookeys-412-009-g009.jpg" position="float" orientation="portrait" xlink:type="simple"/></fig><fig id="F3m" position="float" orientation="portrait"><label>Maps 5–6.</label><graphic xmlns:xlink="http://www.w3.org/1999/xlink" xlink:href="zookeys-412-009-g012.jpg" position="float" orientation="portrait" xlink:type="simple"/></fig></tp:treatment-sec><ref-list><ref id="B5"><mixed-citation xmlns:xlink="http://www.w3.org/1999/xlink" xlink:type="simple"><person-group><name name-style="western"><surname>Casey</surname><given-names>TL</given-names></name></person-group> (<year>1894</year>) <article-title>Coleopterological notices. V.</article-title><source>Annals of the New York Academy of Sciences</source><volume>7</volume>: <fpage>281</fpage>–<lpage>606</lpage><comment>[often cited as 1893]</comment>. doi: <ext-link ext-link-type="doi" xlink:href="10.1111/j.1749-6632.1893.tb55411.x" xlink:type="simple">10.1111/j.1749-6632.1893.tb55411.x</ext-link></mixed-citation></ref><ref id="B21"><mixed-citation xmlns:xlink="http://www.w3.org/1999/xlink" xlink:type="simple"><person-group><name name-style="western"><surname>Webster</surname><given-names>RP</given-names></name><name name-style="western"><surname>Klimaszewski</surname><given-names>J</given-names></name><name name-style="western"><surname>Pelletier</surname><given-names>G</given-names></name><name name-style="western"><surname>Savard</surname><given-names>K</given-names></name></person-group> (<year>2009</year>) <article-title>New Staphylinidae (Coleoptera) records with new collection data from New Brunswick, Canada. 1. Aleocharinae.</article-title><source>ZooKeys</source><volume>22</volume>: <fpage>171</fpage>–<lpage>248</lpage>. doi: <ext-link ext-link-type="doi" xlink:href="10.3897/zookeys.22.152" xlink:type="simple">10.3897/zookeys.22.152</ext-link></mixed-citation></ref><ref id="B3"><mixed-citation xmlns:xlink="http://www.w3.org/1999/xlink" xlink:type="simple"><person-group><name name-style="western"><surname>Bernhauer</surname><given-names>M</given-names></name></person-group> (<year>1906</year>) <article-title>Neue Aleocharinen aus Nordamerika.</article-title><source>Deutsche Entomologische Zeitschrift</source><volume>1906</volume>: <fpage>337</fpage>–<lpage>348</lpage>.</mixed-citation></ref><ref id="B16"><mixed-citation xmlns:xlink="http://www.w3.org/1999/xlink" xlink:type="simple"><person-group><name name-style="western"><surname>Moore</surname><given-names>I</given-names></name><name name-style="western"><surname>Legner</surname><given-names>EF</given-names></name></person-group> (<year>1975</year>) <article-title>A catalogue of the Staphylinidae of America north of Mexico (Coleoptera).</article-title><source>University of California, Division of Agricultural Science</source>, <issue>Special Publication No.  3015</issue>: <fpage>1</fpage>–<lpage>514</lpage>.</mixed-citation></ref></ref-list></tp:taxon-treatment>
